# Supplementary material for: Through-bond versus through-space conjugation and high-dissymmetry chiroptical switching in proton–responsive [8]helicene bisbenzimidazoles
Source: J Mater Chem C Mater. 2026 Mar 20;14(19):8099–107. doi: 10.1039/d6tc00671j (PMC13022832; doi:10.1039/d6tc00671j)
Supplement: TC-014-D6TC00671J-s002 [file TC-014-D6TC00671J-s002.cif]

# Supplementary Information (SI) for Journal of Materials Chemistry C.
# This journal is © The Royal Society of Chemistry 2026

####################################################################### 
# 
# This file contains crystal structure data downloaded from the 
# Cambridge Structural Database (CSD) hosted by the Cambridge 
# Crystallographic Data Centre (CCDC).
# 
# Full information about CCDC data access policies and citation 
# guidelines are available at http://www.ccdc.cam.ac.uk/access/V1 
# 
# Audit and citation data items may have been added by the CCDC. 
# Please retain this information to preserve the provenance of 
# this file and to allow appropriate attribution of the data. 
# 
#######################################################################

data_KR1185_AmHa_a
_database_code_depnum_ccdc_archive 'CCDC 2504723'
loop_
_audit_author_name
_audit_author_address
'Krzysztof Radacki'
;Julius Maximilians University of Wuerzburg, Institute of inorganic Chemistry
Germany
;
_audit_update_record             
;
2025-11-21 deposited with the CCDC.	2026-03-20 downloaded from the CCDC.
;

_audit_creation_method           'CIF-fill 1.6h (K.Radacki, 2005-25)'
_audit_creation_date             2025-06-13
_shelx_SHELXL_version_number     2019/2
_chemical_formula_moiety         'C50 H24 N4 O2, C H4 O'
_chemical_formula_sum            'C51 H28 N4 O3'
_chemical_formula_weight         744.77
loop_
_atom_type_symbol
_atom_type_description
_atom_type_scat_dispersion_real
_atom_type_scat_dispersion_imag
_atom_type_scat_source
C C 0.0181 0.0091 'International Tables Vol C Tables 4.2.6.8 and 6.1.1.4'
H H 0.0000 0.0000 'International Tables Vol C Tables 4.2.6.8 and 6.1.1.4'
N N 0.0311 0.0180 'International Tables Vol C Tables 4.2.6.8 and 6.1.1.4'
O O 0.0492 0.0322 'International Tables Vol C Tables 4.2.6.8 and 6.1.1.4'

_space_group_crystal_system      monoclinic
_space_group_IT_number           14
_space_group_name_H-M_alt        'P 21/c'
_space_group_name_Hall           '-P 2ybc'
_shelx_space_group_comment       
;
 The symmetry employed for this shelxl refinement is uniquely defined by the 
 following loop, which should always be used as a source of symmetry 
 information in preference to the above space-group names. They are only 
 intended as comments.
;
loop_
_space_group_symop_operation_xyz
'x, y, z'
'-x, y+1/2, -z+1/2'
'-x, -y, -z'
'x, -y-1/2, z-1/2'


_cell_length_a                   15.5474(5)
_cell_length_b                   16.0304(6)
_cell_length_c                   13.9909(5)
_cell_angle_alpha                90
_cell_angle_beta                 104.293(3)
_cell_angle_gamma                90
_cell_volume                     3379.0(2)
_cell_formula_units_Z            4
_cell_measurement_temperature    100(2)
_cell_measurement_reflns_used    4673
_cell_measurement_theta_min      2.9120
_cell_measurement_theta_max      68.4890

_exptl_crystal_description       plate
_exptl_crystal_colour            'clear yellow'
_exptl_crystal_density_diffrn    1.464
_exptl_crystal_F_000             1544
_exptl_crystal_size_max          0.068
_exptl_crystal_size_mid          0.065
_exptl_crystal_size_min          0.010
_exptl_absorpt_coefficient_mu    0.735
_exptl_absorpt_correction_type   gaussian
_exptl_absorpt_correction_T_min  0.911
_exptl_absorpt_correction_T_max  1.000
_exptl_absorpt_process_details   
;
 CrysAlisPro 1.171.44.111a (Rigaku Oxford Diffraction, 2025) Numerical 
 absorption correction based on gaussian integration over a multifaceted 
 crystal model Empirical absorption correction using spherical harmonics, 
 implemented in SCALE3 ABSPACK scaling algorithm.
;
_exptl_crystal_preparation       
;
 Crystals were grown at RT from saturated solution in dichlormethane and 
 methanol. For data collection the crystal was immersed in a film of 
 perfluoropolyether oil, mounted on a polyimide loop and transferred to 
 stream of cold nitrogen (Oxford Cryostream 800).
;
loop_
_exptl_crystal_face_index_h
_exptl_crystal_face_index_k
_exptl_crystal_face_index_l
_exptl_crystal_face_perp_dist
0 0 1 0.0032
0 0 -1 0.0065
-1 1 0 0.0252
1 -1 0 0.0371
-1 -1 0 0.0358
1 1 0 0.0276

_shelx_estimated_absorpt_T_min   0.952
_shelx_estimated_absorpt_T_max   0.993
_diffrn_ambient_temperature      100(2)
_diffrn_ambient_environment      N~2~
_diffrn_radiation_probe          x-ray
_diffrn_radiation_wavelength     1.54184
_diffrn_radiation_type           CuK\a
_diffrn_radiation_xray_symbol    K-L~2,3~
_diffrn_radiation_monochromator  'multi-layer mirror'
_diffrn_source                   'rotating-anode X-ray tube'
_diffrn_source_type              'PhotonJet-R X-ray Source'
_diffrn_measurement_device       'four-circle diffractometer'
_diffrn_measurement_device_type  'Rigaku XtaLAB Synergy-R'
_diffrn_measurement_method       '\w scans'
_diffrn_measurement_details      
;
 
 List of Runs (angles in degrees, time in seconds):
 --------------------------------------------------------------------------
  1  \w     35.00  61.00   0.50    7.00    --   58.82 -95.00 120.00   52
  2  \w     17.00  50.00   0.50    7.00    --   58.82 -95.00-150.00   66
  3  \w    -64.00 -38.00   0.50    7.00    --  -60.42 -15.00 120.00   52
  4  \w   -111.00 -85.00   0.50    7.00    --  -60.42 -15.00 120.00   52
  5  \w    -97.00 -31.00   0.50    7.00    --  -69.91 126.00-120.00  132
  6  \w   -113.00 -87.00   0.50    7.00    --  -69.91 -15.00   0.00   52
  7  \w    -64.00 -34.00   0.50    7.00    --  -69.91 -15.00   0.00   60
  8  \w     30.00  55.00   0.50    7.00    --   71.51 -95.00  30.00   50
  9  \w     35.00  61.00   0.50    7.00    --   71.51 -95.00  60.00   52
 10  \w   -121.00 -41.00   0.50    7.00    --  -76.44 -15.00 -60.00  160
 11  \w    -78.00 -29.00   0.50    7.00    --  -76.44 112.00  60.00   98
 12  \w   -123.00 -51.00   0.50    7.00    --  -76.44 -15.00  90.00  144
 13  \w     39.00  85.00   0.50    7.00    --   77.00 -95.00   0.00   92
 14  \w     56.00  89.00   0.50    7.00    --   84.80-112.00  60.00   66
 15  \w     56.00  91.00   0.50    7.00    --   84.80 -95.00 120.00   70
 16  \w    105.00 135.00   0.50    7.00    --   84.80  15.00   0.00   60
 17  \w     49.00 135.00   0.50    7.00    --   84.80  15.00 -90.00  172
 18  \w     48.00  74.00   0.50    7.00    --   84.80  15.00   0.00   52
 19  \w     42.00  81.00   0.50    7.00    --   84.80 -95.00 -60.00   78
;
_diffrn_orient_matrix_type       
;
 CrysAlisPro convention (1999,Acta A55,543-557)
;
_diffrn_orient_matrix_UB_11      0.0016346000
_diffrn_orient_matrix_UB_12      -0.0852215000
_diffrn_orient_matrix_UB_13      -0.0504010000
_diffrn_orient_matrix_UB_21      -0.0968012000
_diffrn_orient_matrix_UB_22      -0.0153599000
_diffrn_orient_matrix_UB_23      0.0039678000
_diffrn_orient_matrix_UB_31      -0.0328934000
_diffrn_orient_matrix_UB_32      0.0414587000
_diffrn_orient_matrix_UB_33      -0.1019319000
_diffrn_detector                 HPA
_diffrn_detector_type            'HyPix Arc150'
_diffrn_detector_area_resol_mean 10.0
_diffrn_reflns_number            21013
_diffrn_reflns_av_unetI/netI     0.0563
_diffrn_reflns_av_R_equivalents  0.0436
_diffrn_reflns_limit_h_min       -19
_diffrn_reflns_limit_h_max       18
_diffrn_reflns_limit_k_min       -19
_diffrn_reflns_limit_k_max       18
_diffrn_reflns_limit_l_min       -16
_diffrn_reflns_limit_l_max       14
_diffrn_reflns_theta_min         2.933
_diffrn_reflns_theta_max         75.472
_diffrn_reflns_theta_full        67.684
_diffrn_measured_fraction_theta_max 0.945
_diffrn_measured_fraction_theta_full 0.999
_diffrn_reflns_Laue_measured_fraction_max 0.945
_diffrn_reflns_Laue_measured_fraction_full 0.999
_diffrn_reflns_point_group_measured_fraction_max 0.945
_diffrn_reflns_point_group_measured_fraction_full 0.999
_reflns_number_total             6625
_reflns_number_gt                4331
_reflns_threshold_expression     'I > 2\s(I)'
_reflns_Friedel_coverage         0.000
_reflns_Friedel_fraction_max     .
_reflns_Friedel_fraction_full    .
_reflns_special_details          
;
 Reflections were merged by SHELXL according to the crystal class for the 
 calculation of statistics and refinement. _reflns_Friedel_fraction is 
 defined as the number of unique Friedel pairs measured divided by the number 
 that would be possible theoretically, ignoring centric projections and 
 systematic absences.
;

_computing_data_collection       
;
 CrysAlisPro system (CCD 44.111a 64-bit (release 13-05-2025))
;
_computing_cell_refinement       'CrysAlisPro 1.171.44.111a (Rigaku OD, 2025)'
_computing_data_reduction        'CrysAlisPro 1.171.44.111a (Rigaku OD, 2025)'
_computing_structure_solution    "SHELXT 2014/5 (Sheldrick, 2014)'"
_computing_structure_refinement  'SHELXL-2019/2 (Sheldrick, 2019)'
_computing_molecular_graphics    'ShelXLe (Huebschle et all, 2011)'
_computing_publication_material  'SHELXL-2019/2 (Sheldrick, 2019)'

_refine_special_details          ?
_refine_ls_structure_factor_coef Fsqd
_refine_ls_matrix_type           full
_refine_ls_weighting_scheme      calc
_refine_ls_weighting_details     
;
 w=1/[\s^2^(Fo^2^)+(0.0773P)^2^+0.2073P] where P=(Fo^2^+2Fc^2^)/3
;
_atom_sites_solution_primary     dual
_atom_sites_solution_secondary   difmap
_atom_sites_solution_hydrogens   geom
_refine_ls_hydrogen_treatment    mixed
_refine_ls_extinction_method     none
_refine_ls_extinction_coef       .
_refine_ls_number_reflns         6625
_refine_ls_number_parameters     525
_refine_ls_number_restraints     0
_refine_ls_R_factor_all          0.0923
_refine_ls_R_factor_gt           0.0529
_refine_ls_wR_factor_ref         0.1454
_refine_ls_wR_factor_gt          0.1271
_refine_ls_goodness_of_fit_ref   1.014
_refine_ls_restrained_S_all      1.014
_refine_ls_shift/su_max          0.000
_refine_ls_shift/su_mean         0.000
_refine_diff_density_max         0.309
_refine_diff_density_min         -0.291
_refine_diff_density_rms         0.049
_geom_special_details            
;
 
 All esds (except the esd in the dihedral angle between two l.s. planes)
 are estimated using the full covariance matrix.  The cell esds are taken
 into account individually in the estimation of esds in distances, angles
 and torsion angles; correlations between esds in cell parameters are only
 used when they are defined by crystal symmetry.  An approximate (isotropic)
 treatment of cell esds is used for estimating esds involving l.s. planes.
;

loop_
_atom_site_label
_atom_site_type_symbol
_atom_site_fract_x
_atom_site_fract_y
_atom_site_fract_z
_atom_site_U_iso_or_equiv
_atom_site_adp_type
_atom_site_occupancy
_atom_site_site_symmetry_order
_atom_site_calc_flag
_atom_site_refinement_flags_posn
_atom_site_refinement_flags_adp
_atom_site_refinement_flags_occupancy
_atom_site_disorder_assembly
_atom_site_disorder_group
C1_1 C 0.07689(14) 0.58591(15) 0.55269(15) 0.0298(5) Uani 1 1 d . . . . .
H1_1 H 0.069130 0.527148 0.553441 0.036 Uiso 1 1 calc R U . . .
C2_1 C 0.00363(14) 0.63718(15) 0.53919(16) 0.0325(5) Uani 1 1 d . . . . .
H2_1 H -0.053847 0.613444 0.529707 0.039 Uiso 1 1 calc R U . . .
C3_1 C 0.01342(14) 0.72358(15) 0.53937(16) 0.0318(5) Uani 1 1 d . . . . .
H3_1 H -0.036684 0.758702 0.534595 0.038 Uiso 1 1 calc R U . . .
C4_1 C 0.09621(13) 0.75799(15) 0.54651(16) 0.0294(5) Uani 1 1 d . . . . .
C5_1 C 0.17190(13) 0.70609(15) 0.55539(15) 0.0285(5) Uani 1 1 d . . . . .
C6_1 C 0.25559(13) 0.74061(15) 0.55053(16) 0.0298(5) Uani 1 1 d . . . . .
C7_1 C 0.32391(14) 0.68862(15) 0.54526(16) 0.0317(5) Uani 1 1 d . . . . .
H7_1 H 0.376570 0.711411 0.533016 0.038 Uiso 1 1 calc R U . . .
C8_1 C 0.31755(14) 0.60106(16) 0.55779(16) 0.0319(5) Uani 1 1 d . . . . .
C9_1 C 0.38779(15) 0.54702(17) 0.54787(17) 0.0365(6) Uani 1 1 d . . . . .
H9_1 H 0.439671 0.569620 0.533487 0.044 Uiso 1 1 calc R U . . .
C10_1 C 0.38059(15) 0.46338(17) 0.55897(17) 0.0386(6) Uani 1 1 d . . . . .
H10_1 H 0.423004 0.427209 0.542198 0.046 Uiso 1 1 calc R U . . .
C11_1 C 0.31074(14) 0.42922(16) 0.59518(17) 0.0334(5) Uani 1 1 d . . . . .
C12_1 C 0.30533(16) 0.34166(17) 0.61127(18) 0.0398(6) Uani 1 1 d . . . . .
H12_1 H 0.347830 0.305279 0.595022 0.048 Uiso 1 1 calc R U . . .
C13_1 C 0.24024(15) 0.30982(17) 0.64948(17) 0.0386(6) Uani 1 1 d . . . . .
H13_1 H 0.232441 0.251096 0.650961 0.046 Uiso 1 1 calc R U . . .
C14_1 C 0.18330(14) 0.36332(16) 0.68748(17) 0.0340(6) Uani 1 1 d . . . . .
C15_1 C 0.11609(15) 0.33030(17) 0.73010(18) 0.0378(6) Uani 1 1 d . . . . .
H15_1 H 0.109757 0.271598 0.734703 0.045 Uiso 1 1 calc R U . . .
C16_1 C 0.06118(15) 0.38177(16) 0.76410(17) 0.0366(6) Uani 1 1 d . . . . .
H16_1 H 0.011856 0.359147 0.783997 0.044 Uiso 1 1 calc R U . . .
C17_1 C 0.07662(14) 0.46961(16) 0.77035(16) 0.0327(5) Uani 1 1 d . . . . .
C18_1 C 0.01879(14) 0.52412(16) 0.80515(17) 0.0338(5) Uani 1 1 d . . . . .
H18_1 H -0.030992 0.501949 0.824519 0.041 Uiso 1 1 calc R U . . .
C19_1 C 0.03417(14) 0.60738(15) 0.81088(16) 0.0323(5) Uani 1 1 d . . . . .
H19_1 H -0.009789 0.643958 0.823580 0.039 Uiso 1 1 calc R U . . .
C20_1 C 0.11535(13) 0.64057(15) 0.79809(15) 0.0287(5) Uani 1 1 d . . . . .
C21_1 C 0.13391(13) 0.72736(15) 0.80868(15) 0.0294(5) Uani 1 1 d . . . . .
H21_1 H 0.089677 0.764014 0.820587 0.035 Uiso 1 1 calc R U . . .
C22_1 C 0.21347(14) 0.75939(15) 0.80220(15) 0.0291(5) Uani 1 1 d . . . . .
C23_1 C 0.28464(13) 0.70381(15) 0.79734(16) 0.0301(5) Uani 1 1 d . . . . .
C24_1 C 0.37185(14) 0.73470(16) 0.80685(16) 0.0330(5) Uani 1 1 d . . . . .
C25_1 C 0.44222(15) 0.68014(17) 0.81497(17) 0.0381(6) Uani 1 1 d . . . . .
H25_1 H 0.500466 0.701133 0.821054 0.046 Uiso 1 1 calc R U . . .
C26_1 C 0.42762(14) 0.59451(17) 0.81422(17) 0.0376(6) Uani 1 1 d . . . . .
H26_1 H 0.476407 0.557233 0.822454 0.045 Uiso 1 1 calc R U . . .
C27_1 C 0.34307(14) 0.56334(16) 0.80166(16) 0.0329(5) Uani 1 1 d . . . . .
H27_1 H 0.334431 0.504678 0.801847 0.039 Uiso 1 1 calc R U . . .
C28_1 C 0.26859(14) 0.61707(15) 0.78844(15) 0.0302(5) Uani 1 1 d . . . . .
C29_1 C 0.17875(14) 0.58618(15) 0.77448(16) 0.0287(5) Uani 1 1 d . . . . .
C30_1 C 0.15149(13) 0.50282(15) 0.74286(16) 0.0290(5) Uani 1 1 d . . . . .
C31_1 C 0.19368(13) 0.45088(15) 0.68272(16) 0.0304(5) Uani 1 1 d . . . . .
C32_1 C 0.24643(14) 0.48297(15) 0.61876(16) 0.0307(5) Uani 1 1 d . . . . .
C33_1 C 0.24173(14) 0.56689(15) 0.58176(16) 0.0297(5) Uani 1 1 d . . . . .
C34_1 C 0.16331(13) 0.61897(15) 0.56544(15) 0.0286(5) Uani 1 1 d . . . . .
C35_1 C 0.10404(14) 0.84968(16) 0.54521(16) 0.0318(5) Uani 1 1 d . . . . .
N36_1 N 0.18810(11) 0.88003(12) 0.54416(13) 0.0309(4) Uani 1 1 d . . . . .
C37_1 C 0.21411(14) 0.96299(15) 0.53602(16) 0.0314(5) Uani 1 1 d . . . . .
C38_1 C 0.16807(16) 1.03789(16) 0.52755(18) 0.0379(6) Uani 1 1 d . . . . .
H38_1 H 0.107354 1.040499 0.528957 0.045 Uiso 1 1 calc R U . . .
C39_1 C 0.21625(16) 1.10888(16) 0.51687(18) 0.0406(6) Uani 1 1 d . . . . .
H39_1 H 0.187623 1.161669 0.510457 0.049 Uiso 1 1 calc R U . . .
C40_1 C 0.30574(17) 1.10461(17) 0.51534(19) 0.0428(6) Uani 1 1 d . . . . .
H40_1 H 0.336485 1.154693 0.508862 0.051 Uiso 1 1 calc R U . . .
C41_1 C 0.35055(16) 1.02983(16) 0.52295(17) 0.0388(6) Uani 1 1 d . . . . .
H41_1 H 0.411175 1.027465 0.521098 0.047 Uiso 1 1 calc R U . . .
C42_1 C 0.30363(15) 0.95782(16) 0.53347(16) 0.0329(5) Uani 1 1 d . . . . .
N43_1 N 0.33209(11) 0.87466(13) 0.53977(13) 0.0338(5) Uani 1 1 d . . . . .
C44_1 C 0.26274(13) 0.83048(16) 0.54505(16) 0.0296(5) Uani 1 1 d . . . . .
O45_1 O 0.04330(10) 0.89789(10) 0.54565(12) 0.0368(4) Uani 1 1 d . . . . .
C46_1 C 0.38999(15) 0.82528(17) 0.81038(18) 0.0377(6) Uani 1 1 d . . . . .
N47_1 N 0.31536(12) 0.87625(13) 0.80246(14) 0.0330(5) Uani 1 1 d . . . . .
C48_1 C 0.31269(15) 0.96397(16) 0.80714(16) 0.0348(6) Uani 1 1 d . . . . .
C49_1 C 0.37594(16) 1.02475(17) 0.80584(17) 0.0406(6) Uani 1 1 d . . . . .
H49_1 H 0.433448 1.011259 0.798452 0.049 Uiso 1 1 calc R U . . .
C50_1 C 0.35012(17) 1.10624(18) 0.81598(19) 0.0452(7) Uani 1 1 d . . . . .
H50_1 H 0.391089 1.150059 0.815216 0.054 Uiso 1 1 calc R U . . .
C51_1 C 0.26570(17) 1.12606(18) 0.82730(18) 0.0435(6) Uani 1 1 d . . . . .
H51_1 H 0.251181 1.182694 0.835810 0.052 Uiso 1 1 calc R U . . .
C52_1 C 0.20309(17) 1.06503(16) 0.82636(18) 0.0406(6) Uani 1 1 d . . . . .
H52_1 H 0.145405 1.078822 0.832945 0.049 Uiso 1 1 calc R U . . .
C53_1 C 0.22706(15) 0.98226(16) 0.81542(16) 0.0342(5) Uani 1 1 d . . . . .
N54_1 N 0.17682(12) 0.90913(12) 0.81359(14) 0.0333(5) Uani 1 1 d . . . . .
C55_1 C 0.23089(14) 0.84837(16) 0.80658(16) 0.0309(5) Uani 1 1 d . . . . .
O56_1 O 0.46277(10) 0.85603(12) 0.81889(14) 0.0507(5) Uani 1 1 d . . . . .
O1_2 O 0.51274(13) 0.82664(15) 0.54284(14) 0.0659(7) Uani 1 1 d . . . . .
H1_2 H 0.459254 0.840307 0.534622 0.16(2) Uiso 1 1 calc R . . . .
C2_2 C 0.55594(18) 0.83345(19) 0.6423(2) 0.0524(7) Uani 1 1 d . . . . .
H2A_2 H 0.620002 0.826744 0.650454 0.079 Uiso 1 1 calc R U . . .
H2B_2 H 0.534272 0.789960 0.679705 0.079 Uiso 1 1 calc R U . . .
H2C_2 H 0.543965 0.888439 0.666773 0.079 Uiso 1 1 calc R U . . .

loop_
_atom_site_aniso_label
_atom_site_aniso_U_11
_atom_site_aniso_U_22
_atom_site_aniso_U_33
_atom_site_aniso_U_23
_atom_site_aniso_U_13
_atom_site_aniso_U_12
C1_1 0.0308(11) 0.0349(13) 0.0239(11) -0.0004(10) 0.0069(8) -0.0009(9)
C2_1 0.0268(11) 0.0420(15) 0.0287(13) -0.0016(11) 0.0068(9) -0.0018(10)
C3_1 0.0274(11) 0.0408(15) 0.0284(12) -0.0010(11) 0.0091(9) 0.0024(10)
C4_1 0.0308(11) 0.0364(14) 0.0226(11) 0.0009(10) 0.0100(9) 0.0003(10)
C5_1 0.0272(10) 0.0401(14) 0.0191(11) -0.0009(10) 0.0074(8) -0.0003(10)
C6_1 0.0294(11) 0.0399(14) 0.0211(11) 0.0028(10) 0.0078(8) 0.0000(10)
C7_1 0.0262(11) 0.0468(15) 0.0234(12) 0.0034(11) 0.0088(8) 0.0009(10)
C8_1 0.0294(11) 0.0439(15) 0.0242(12) -0.0001(11) 0.0102(9) 0.0037(10)
C9_1 0.0297(11) 0.0524(17) 0.0300(13) 0.0040(12) 0.0120(9) 0.0071(11)
C10_1 0.0340(12) 0.0517(17) 0.0316(13) 0.0009(12) 0.0110(10) 0.0119(11)
C11_1 0.0333(12) 0.0403(15) 0.0268(12) -0.0003(11) 0.0075(9) 0.0062(10)
C12_1 0.0393(13) 0.0438(16) 0.0360(14) -0.0030(12) 0.0085(10) 0.0110(11)
C13_1 0.0454(14) 0.0348(15) 0.0347(14) -0.0020(11) 0.0081(11) 0.0034(11)
C14_1 0.0345(12) 0.0367(14) 0.0295(13) -0.0016(11) 0.0052(9) 0.0012(10)
C15_1 0.0390(13) 0.0361(14) 0.0372(14) -0.0004(12) 0.0075(10) -0.0037(11)
C16_1 0.0320(11) 0.0406(15) 0.0381(14) 0.0012(12) 0.0101(10) -0.0055(11)
C17_1 0.0329(11) 0.0398(15) 0.0265(12) 0.0007(11) 0.0093(9) -0.0014(10)
C18_1 0.0290(11) 0.0427(15) 0.0318(13) 0.0012(11) 0.0117(9) -0.0015(10)
C19_1 0.0307(11) 0.0387(14) 0.0290(13) 0.0020(11) 0.0104(9) 0.0001(10)
C20_1 0.0276(10) 0.0389(14) 0.0204(11) 0.0002(10) 0.0074(8) 0.0000(10)
C21_1 0.0292(11) 0.0379(14) 0.0229(11) -0.0020(10) 0.0097(8) 0.0005(10)
C22_1 0.0306(11) 0.0378(14) 0.0200(11) -0.0037(10) 0.0084(8) -0.0020(10)
C23_1 0.0279(11) 0.0406(14) 0.0222(11) -0.0017(10) 0.0070(8) -0.0033(10)
C24_1 0.0277(11) 0.0475(16) 0.0247(12) -0.0047(11) 0.0079(9) -0.0034(10)
C25_1 0.0272(11) 0.0568(18) 0.0309(13) -0.0044(12) 0.0086(9) -0.0047(11)
C26_1 0.0287(11) 0.0552(17) 0.0293(13) -0.0016(12) 0.0080(9) 0.0059(11)
C27_1 0.0318(11) 0.0441(15) 0.0231(11) -0.0029(11) 0.0073(9) 0.0005(10)
C28_1 0.0285(11) 0.0429(15) 0.0202(11) -0.0010(11) 0.0079(8) 0.0011(10)
C29_1 0.0297(11) 0.0366(14) 0.0213(11) 0.0019(10) 0.0090(8) -0.0015(10)
C30_1 0.0274(11) 0.0352(13) 0.0244(11) -0.0002(10) 0.0063(8) -0.0002(9)
C31_1 0.0283(11) 0.0361(14) 0.0253(12) 0.0011(10) 0.0034(8) 0.0004(10)
C32_1 0.0313(11) 0.0390(14) 0.0219(11) -0.0018(11) 0.0066(8) 0.0037(10)
C33_1 0.0315(11) 0.0377(14) 0.0208(11) -0.0028(10) 0.0081(8) 0.0020(10)
C34_1 0.0292(11) 0.0384(14) 0.0190(11) -0.0025(10) 0.0075(8) 0.0000(10)
C35_1 0.0311(11) 0.0423(15) 0.0231(12) -0.0005(10) 0.0091(9) -0.0011(10)
N36_1 0.0312(9) 0.0368(12) 0.0261(10) 0.0011(9) 0.0096(7) -0.0024(8)
C37_1 0.0363(12) 0.0361(14) 0.0225(12) -0.0003(10) 0.0089(9) -0.0036(10)
C38_1 0.0416(13) 0.0379(15) 0.0351(14) -0.0018(12) 0.0115(10) -0.0024(11)
C39_1 0.0472(14) 0.0363(15) 0.0378(15) -0.0022(12) 0.0098(11) -0.0047(11)
C40_1 0.0502(15) 0.0418(16) 0.0382(15) -0.0030(12) 0.0141(11) -0.0108(12)
C41_1 0.0395(13) 0.0436(16) 0.0350(14) -0.0020(12) 0.0126(10) -0.0092(11)
C42_1 0.0360(12) 0.0386(14) 0.0246(12) 0.0014(11) 0.0085(9) -0.0020(10)
N43_1 0.0289(9) 0.0471(13) 0.0267(10) -0.0001(9) 0.0094(7) -0.0042(9)
C44_1 0.0268(11) 0.0416(14) 0.0214(11) 0.0019(10) 0.0077(8) 0.0011(10)
O45_1 0.0332(8) 0.0402(10) 0.0400(10) 0.0001(8) 0.0150(7) 0.0050(7)
C46_1 0.0317(12) 0.0510(17) 0.0326(13) -0.0079(12) 0.0121(10) -0.0072(11)
N47_1 0.0315(10) 0.0412(12) 0.0287(10) -0.0048(9) 0.0119(8) -0.0071(9)
C48_1 0.0379(12) 0.0425(15) 0.0250(12) -0.0015(11) 0.0097(9) -0.0059(11)
C49_1 0.0402(13) 0.0496(17) 0.0347(14) -0.0017(13) 0.0142(10) -0.0122(12)
C50_1 0.0518(15) 0.0463(17) 0.0369(15) 0.0049(13) 0.0096(11) -0.0144(13)
C51_1 0.0502(15) 0.0412(16) 0.0382(15) 0.0045(12) 0.0091(11) -0.0033(12)
C52_1 0.0405(13) 0.0432(16) 0.0370(14) 0.0010(12) 0.0073(10) -0.0026(11)
C53_1 0.0366(12) 0.0387(15) 0.0267(12) 0.0008(11) 0.0068(9) -0.0062(11)
N54_1 0.0333(10) 0.0368(12) 0.0306(11) -0.0005(9) 0.0096(8) -0.0022(9)
C55_1 0.0275(11) 0.0427(15) 0.0230(12) -0.0012(10) 0.0072(9) -0.0028(10)
O56_1 0.0310(9) 0.0585(13) 0.0652(13) -0.0159(10) 0.0168(8) -0.0128(8)
O1_2 0.0395(11) 0.108(2) 0.0505(13) 0.0070(12) 0.0123(9) -0.0023(11)
C2_2 0.0505(16) 0.062(2) 0.0453(17) 0.0104(15) 0.0134(13) -0.0010(14)

loop_
_geom_bond_atom_site_label_1
_geom_bond_atom_site_label_2
_geom_bond_distance
_geom_bond_site_symmetry_2
_geom_bond_publ_flag
C1_1 C2_1 1.379(3) . ?
C1_1 C34_1 1.414(3) . ?
C1_1 H1_1 0.9500 . ?
C2_1 C3_1 1.393(3) . ?
C2_1 H2_1 0.9500 . ?
C3_1 C4_1 1.381(3) . ?
C3_1 H3_1 0.9500 . ?
C4_1 C5_1 1.421(3) . ?
C4_1 C35_1 1.475(3) . ?
C5_1 C34_1 1.413(3) . ?
C5_1 C6_1 1.431(3) . ?
C6_1 C7_1 1.366(3) . ?
C6_1 C44_1 1.448(3) . ?
C7_1 C8_1 1.421(3) . ?
C7_1 H7_1 0.9500 . ?
C8_1 C33_1 1.413(3) . ?
C8_1 C9_1 1.427(3) . ?
C9_1 C10_1 1.358(4) . ?
C9_1 H9_1 0.9500 . ?
C10_1 C11_1 1.417(3) . ?
C10_1 H10_1 0.9500 . ?
C11_1 C32_1 1.419(3) . ?
C11_1 C12_1 1.427(3) . ?
C12_1 C13_1 1.356(3) . ?
C12_1 H12_1 0.9500 . ?
C13_1 C14_1 1.426(3) . ?
C13_1 H13_1 0.9500 . ?
C14_1 C31_1 1.416(3) . ?
C14_1 C15_1 1.427(3) . ?
C15_1 C16_1 1.355(3) . ?
C15_1 H15_1 0.9500 . ?
C16_1 C17_1 1.427(3) . ?
C16_1 H16_1 0.9500 . ?
C17_1 C30_1 1.417(3) . ?
C17_1 C18_1 1.423(3) . ?
C18_1 C19_1 1.355(3) . ?
C18_1 H18_1 0.9500 . ?
C19_1 C20_1 1.421(3) . ?
C19_1 H19_1 0.9500 . ?
C20_1 C29_1 1.415(3) . ?
C20_1 C21_1 1.421(3) . ?
C21_1 C22_1 1.363(3) . ?
C21_1 H21_1 0.9500 . ?
C22_1 C23_1 1.435(3) . ?
C22_1 C55_1 1.450(3) . ?
C23_1 C28_1 1.413(3) . ?
C23_1 C24_1 1.419(3) . ?
C24_1 C25_1 1.383(3) . ?
C24_1 C46_1 1.478(4) . ?
C25_1 C26_1 1.391(3) . ?
C25_1 H25_1 0.9500 . ?
C26_1 C27_1 1.376(3) . ?
C26_1 H26_1 0.9500 . ?
C27_1 C28_1 1.418(3) . ?
C27_1 H27_1 0.9500 . ?
C28_1 C29_1 1.449(3) . ?
C29_1 C30_1 1.438(3) . ?
C30_1 C31_1 1.450(3) . ?
C31_1 C32_1 1.449(3) . ?
C32_1 C33_1 1.437(3) . ?
C33_1 C34_1 1.448(3) . ?
C35_1 O45_1 1.221(3) . ?
C35_1 N36_1 1.398(3) . ?
N36_1 C37_1 1.403(3) . ?
N36_1 C44_1 1.404(3) . ?
C37_1 C38_1 1.388(3) . ?
C37_1 C42_1 1.403(3) . ?
C38_1 C39_1 1.391(3) . ?
C38_1 H38_1 0.9500 . ?
C39_1 C40_1 1.398(3) . ?
C39_1 H39_1 0.9500 . ?
C40_1 C41_1 1.377(4) . ?
C40_1 H40_1 0.9500 . ?
C41_1 C42_1 1.393(3) . ?
C41_1 H41_1 0.9500 . ?
C42_1 N43_1 1.400(3) . ?
N43_1 C44_1 1.307(3) . ?
C46_1 O56_1 1.213(3) . ?
C46_1 N47_1 1.401(3) . ?
N47_1 C55_1 1.402(3) . ?
N47_1 C48_1 1.409(3) . ?
C48_1 C49_1 1.388(3) . ?
C48_1 C53_1 1.396(3) . ?
C49_1 C50_1 1.384(4) . ?
C49_1 H49_1 0.9500 . ?
C50_1 C51_1 1.397(4) . ?
C50_1 H50_1 0.9500 . ?
C51_1 C52_1 1.378(4) . ?
C51_1 H51_1 0.9500 . ?
C52_1 C53_1 1.397(3) . ?
C52_1 H52_1 0.9500 . ?
C53_1 N54_1 1.405(3) . ?
N54_1 C55_1 1.306(3) . ?
O1_2 C2_2 1.392(3) . ?
O1_2 H1_2 0.8400 . ?
C2_2 H2A_2 0.9800 . ?
C2_2 H2B_2 0.9800 . ?
C2_2 H2C_2 0.9800 . ?

loop_
_geom_angle_atom_site_label_1
_geom_angle_atom_site_label_2
_geom_angle_atom_site_label_3
_geom_angle
_geom_angle_site_symmetry_1
_geom_angle_site_symmetry_3
_geom_angle_publ_flag
C2_1 C1_1 C34_1 121.4(2) . . ?
C2_1 C1_1 H1_1 119.3 . . ?
C34_1 C1_1 H1_1 119.3 . . ?
C1_1 C2_1 C3_1 120.4(2) . . ?
C1_1 C2_1 H2_1 119.8 . . ?
C3_1 C2_1 H2_1 119.8 . . ?
C4_1 C3_1 C2_1 119.8(2) . . ?
C4_1 C3_1 H3_1 120.1 . . ?
C2_1 C3_1 H3_1 120.1 . . ?
C3_1 C4_1 C5_1 120.6(2) . . ?
C3_1 C4_1 C35_1 118.4(2) . . ?
C5_1 C4_1 C35_1 121.01(19) . . ?
C34_1 C5_1 C4_1 119.38(19) . . ?
C34_1 C5_1 C6_1 119.8(2) . . ?
C4_1 C5_1 C6_1 120.8(2) . . ?
C7_1 C6_1 C5_1 119.7(2) . . ?
C7_1 C6_1 C44_1 122.2(2) . . ?
C5_1 C6_1 C44_1 118.0(2) . . ?
C6_1 C7_1 C8_1 121.1(2) . . ?
C6_1 C7_1 H7_1 119.4 . . ?
C8_1 C7_1 H7_1 119.4 . . ?
C33_1 C8_1 C7_1 120.0(2) . . ?
C33_1 C8_1 C9_1 119.4(2) . . ?
C7_1 C8_1 C9_1 120.6(2) . . ?
C10_1 C9_1 C8_1 120.1(2) . . ?
C10_1 C9_1 H9_1 119.9 . . ?
C8_1 C9_1 H9_1 119.9 . . ?
C9_1 C10_1 C11_1 121.0(2) . . ?
C9_1 C10_1 H10_1 119.5 . . ?
C11_1 C10_1 H10_1 119.5 . . ?
C10_1 C11_1 C32_1 119.7(2) . . ?
C10_1 C11_1 C12_1 121.1(2) . . ?
C32_1 C11_1 C12_1 119.2(2) . . ?
C13_1 C12_1 C11_1 120.7(2) . . ?
C13_1 C12_1 H12_1 119.6 . . ?
C11_1 C12_1 H12_1 119.6 . . ?
C12_1 C13_1 C14_1 120.9(2) . . ?
C12_1 C13_1 H13_1 119.6 . . ?
C14_1 C13_1 H13_1 119.6 . . ?
C31_1 C14_1 C13_1 119.3(2) . . ?
C31_1 C14_1 C15_1 119.4(2) . . ?
C13_1 C14_1 C15_1 121.3(2) . . ?
C16_1 C15_1 C14_1 120.7(2) . . ?
C16_1 C15_1 H15_1 119.6 . . ?
C14_1 C15_1 H15_1 119.6 . . ?
C15_1 C16_1 C17_1 120.7(2) . . ?
C15_1 C16_1 H16_1 119.6 . . ?
C17_1 C16_1 H16_1 119.6 . . ?
C30_1 C17_1 C18_1 119.5(2) . . ?
C30_1 C17_1 C16_1 119.4(2) . . ?
C18_1 C17_1 C16_1 121.0(2) . . ?
C19_1 C18_1 C17_1 120.5(2) . . ?
C19_1 C18_1 H18_1 119.7 . . ?
C17_1 C18_1 H18_1 119.7 . . ?
C18_1 C19_1 C20_1 120.7(2) . . ?
C18_1 C19_1 H19_1 119.6 . . ?
C20_1 C19_1 H19_1 119.6 . . ?
C29_1 C20_1 C21_1 119.50(19) . . ?
C29_1 C20_1 C19_1 119.4(2) . . ?
C21_1 C20_1 C19_1 121.1(2) . . ?
C22_1 C21_1 C20_1 121.7(2) . . ?
C22_1 C21_1 H21_1 119.1 . . ?
C20_1 C21_1 H21_1 119.1 . . ?
C21_1 C22_1 C23_1 119.5(2) . . ?
C21_1 C22_1 C55_1 122.1(2) . . ?
C23_1 C22_1 C55_1 118.32(19) . . ?
C28_1 C23_1 C24_1 119.7(2) . . ?
C28_1 C23_1 C22_1 119.58(19) . . ?
C24_1 C23_1 C22_1 120.6(2) . . ?
C25_1 C24_1 C23_1 120.4(2) . . ?
C25_1 C24_1 C46_1 118.6(2) . . ?
C23_1 C24_1 C46_1 121.1(2) . . ?
C24_1 C25_1 C26_1 119.9(2) . . ?
C24_1 C25_1 H25_1 120.0 . . ?
C26_1 C25_1 H25_1 120.0 . . ?
C27_1 C26_1 C25_1 120.5(2) . . ?
C27_1 C26_1 H26_1 119.7 . . ?
C25_1 C26_1 H26_1 119.7 . . ?
C26_1 C27_1 C28_1 121.3(2) . . ?
C26_1 C27_1 H27_1 119.4 . . ?
C28_1 C27_1 H27_1 119.4 . . ?
C23_1 C28_1 C27_1 117.7(2) . . ?
C23_1 C28_1 C29_1 119.4(2) . . ?
C27_1 C28_1 C29_1 122.6(2) . . ?
C20_1 C29_1 C30_1 118.37(19) . . ?
C20_1 C29_1 C28_1 117.5(2) . . ?
C30_1 C29_1 C28_1 124.1(2) . . ?
C17_1 C30_1 C29_1 117.7(2) . . ?
C17_1 C30_1 C31_1 117.5(2) . . ?
C29_1 C30_1 C31_1 124.79(19) . . ?
C14_1 C31_1 C32_1 118.0(2) . . ?
C14_1 C31_1 C30_1 117.9(2) . . ?
C32_1 C31_1 C30_1 124.1(2) . . ?
C11_1 C32_1 C33_1 117.4(2) . . ?
C11_1 C32_1 C31_1 117.8(2) . . ?
C33_1 C32_1 C31_1 124.7(2) . . ?
C8_1 C33_1 C32_1 118.5(2) . . ?
C8_1 C33_1 C34_1 117.3(2) . . ?
C32_1 C33_1 C34_1 124.2(2) . . ?
C5_1 C34_1 C1_1 117.9(2) . . ?
C5_1 C34_1 C33_1 119.26(19) . . ?
C1_1 C34_1 C33_1 122.7(2) . . ?
O45_1 C35_1 N36_1 120.4(2) . . ?
O45_1 C35_1 C4_1 124.3(2) . . ?
N36_1 C35_1 C4_1 115.28(19) . . ?
C35_1 N36_1 C37_1 128.3(2) . . ?
C35_1 N36_1 C44_1 125.2(2) . . ?
C37_1 N36_1 C44_1 106.43(18) . . ?
C38_1 C37_1 N36_1 132.4(2) . . ?
C38_1 C37_1 C42_1 122.9(2) . . ?
N36_1 C37_1 C42_1 104.7(2) . . ?
C37_1 C38_1 C39_1 115.9(2) . . ?
C37_1 C38_1 H38_1 122.0 . . ?
C39_1 C38_1 H38_1 122.0 . . ?
C38_1 C39_1 C40_1 121.7(3) . . ?
C38_1 C39_1 H39_1 119.1 . . ?
C40_1 C39_1 H39_1 119.1 . . ?
C41_1 C40_1 C39_1 121.8(2) . . ?
C41_1 C40_1 H40_1 119.1 . . ?
C39_1 C40_1 H40_1 119.1 . . ?
C40_1 C41_1 C42_1 117.5(2) . . ?
C40_1 C41_1 H41_1 121.3 . . ?
C42_1 C41_1 H41_1 121.3 . . ?
C41_1 C42_1 N43_1 129.1(2) . . ?
C41_1 C42_1 C37_1 120.2(2) . . ?
N43_1 C42_1 C37_1 110.8(2) . . ?
C44_1 N43_1 C42_1 105.49(19) . . ?
N43_1 C44_1 N36_1 112.6(2) . . ?
N43_1 C44_1 C6_1 128.1(2) . . ?
N36_1 C44_1 C6_1 119.29(19) . . ?
O56_1 C46_1 N47_1 120.3(2) . . ?
O56_1 C46_1 C24_1 124.6(2) . . ?
N47_1 C46_1 C24_1 115.02(19) . . ?
C46_1 N47_1 C55_1 125.2(2) . . ?
C46_1 N47_1 C48_1 127.72(19) . . ?
C55_1 N47_1 C48_1 106.12(19) . . ?
C49_1 C48_1 C53_1 123.2(3) . . ?
C49_1 C48_1 N47_1 132.2(2) . . ?
C53_1 C48_1 N47_1 104.7(2) . . ?
C50_1 C49_1 C48_1 115.9(2) . . ?
C50_1 C49_1 H49_1 122.0 . . ?
C48_1 C49_1 H49_1 122.0 . . ?
C49_1 C50_1 C51_1 122.1(2) . . ?
C49_1 C50_1 H50_1 119.0 . . ?
C51_1 C50_1 H50_1 119.0 . . ?
C52_1 C51_1 C50_1 121.2(3) . . ?
C52_1 C51_1 H51_1 119.4 . . ?
C50_1 C51_1 H51_1 119.4 . . ?
C51_1 C52_1 C53_1 117.9(2) . . ?
C51_1 C52_1 H52_1 121.0 . . ?
C53_1 C52_1 H52_1 121.0 . . ?
C48_1 C53_1 C52_1 119.6(2) . . ?
C48_1 C53_1 N54_1 111.1(2) . . ?
C52_1 C53_1 N54_1 129.2(2) . . ?
C55_1 N54_1 C53_1 104.97(19) . . ?
N54_1 C55_1 N47_1 113.1(2) . . ?
N54_1 C55_1 C22_1 128.3(2) . . ?
N47_1 C55_1 C22_1 118.6(2) . . ?
C2_2 O1_2 H1_2 109.5 . . ?
O1_2 C2_2 H2A_2 109.5 . . ?
O1_2 C2_2 H2B_2 109.5 . . ?
H2A_2 C2_2 H2B_2 109.5 . . ?
O1_2 C2_2 H2C_2 109.5 . . ?
H2A_2 C2_2 H2C_2 109.5 . . ?
H2B_2 C2_2 H2C_2 109.5 . . ?

loop_
_geom_torsion_atom_site_label_1
_geom_torsion_atom_site_label_2
_geom_torsion_atom_site_label_3
_geom_torsion_atom_site_label_4
_geom_torsion
_geom_torsion_site_symmetry_1
_geom_torsion_site_symmetry_2
_geom_torsion_site_symmetry_3
_geom_torsion_site_symmetry_4
_geom_torsion_publ_flag
C34_1 C1_1 C2_1 C3_1 -1.0(3) . . . . ?
C1_1 C2_1 C3_1 C4_1 4.3(3) . . . . ?
C2_1 C3_1 C4_1 C5_1 -1.1(3) . . . . ?
C2_1 C3_1 C4_1 C35_1 179.2(2) . . . . ?
C3_1 C4_1 C5_1 C34_1 -5.4(3) . . . . ?
C35_1 C4_1 C5_1 C34_1 174.3(2) . . . . ?
C3_1 C4_1 C5_1 C6_1 172.2(2) . . . . ?
C35_1 C4_1 C5_1 C6_1 -8.1(3) . . . . ?
C34_1 C5_1 C6_1 C7_1 6.8(3) . . . . ?
C4_1 C5_1 C6_1 C7_1 -170.8(2) . . . . ?
C34_1 C5_1 C6_1 C44_1 -177.06(19) . . . . ?
C4_1 C5_1 C6_1 C44_1 5.3(3) . . . . ?
C5_1 C6_1 C7_1 C8_1 -8.5(3) . . . . ?
C44_1 C6_1 C7_1 C8_1 175.5(2) . . . . ?
C6_1 C7_1 C8_1 C33_1 -3.7(3) . . . . ?
C6_1 C7_1 C8_1 C9_1 177.3(2) . . . . ?
C33_1 C8_1 C9_1 C10_1 1.6(3) . . . . ?
C7_1 C8_1 C9_1 C10_1 -179.3(2) . . . . ?
C8_1 C9_1 C10_1 C11_1 -9.8(4) . . . . ?
C9_1 C10_1 C11_1 C32_1 1.0(4) . . . . ?
C9_1 C10_1 C11_1 C12_1 -177.0(2) . . . . ?
C10_1 C11_1 C12_1 C13_1 177.5(2) . . . . ?
C32_1 C11_1 C12_1 C13_1 -0.6(4) . . . . ?
C11_1 C12_1 C13_1 C14_1 -8.9(4) . . . . ?
C12_1 C13_1 C14_1 C31_1 1.7(4) . . . . ?
C12_1 C13_1 C14_1 C15_1 -178.4(2) . . . . ?
C31_1 C14_1 C15_1 C16_1 1.3(3) . . . . ?
C13_1 C14_1 C15_1 C16_1 -178.6(2) . . . . ?
C14_1 C15_1 C16_1 C17_1 -8.5(4) . . . . ?
C15_1 C16_1 C17_1 C30_1 -1.5(3) . . . . ?
C15_1 C16_1 C17_1 C18_1 179.4(2) . . . . ?
C30_1 C17_1 C18_1 C19_1 0.9(3) . . . . ?
C16_1 C17_1 C18_1 C19_1 179.9(2) . . . . ?
C17_1 C18_1 C19_1 C20_1 -10.4(3) . . . . ?
C18_1 C19_1 C20_1 C29_1 3.0(3) . . . . ?
C18_1 C19_1 C20_1 C21_1 -176.9(2) . . . . ?
C29_1 C20_1 C21_1 C22_1 -3.8(3) . . . . ?
C19_1 C20_1 C21_1 C22_1 176.2(2) . . . . ?
C20_1 C21_1 C22_1 C23_1 -8.2(3) . . . . ?
C20_1 C21_1 C22_1 C55_1 175.9(2) . . . . ?
C21_1 C22_1 C23_1 C28_1 6.9(3) . . . . ?
C55_1 C22_1 C23_1 C28_1 -177.10(19) . . . . ?
C21_1 C22_1 C23_1 C24_1 -169.6(2) . . . . ?
C55_1 C22_1 C23_1 C24_1 6.4(3) . . . . ?
C28_1 C23_1 C24_1 C25_1 -4.9(3) . . . . ?
C22_1 C23_1 C24_1 C25_1 171.6(2) . . . . ?
C28_1 C23_1 C24_1 C46_1 176.3(2) . . . . ?
C22_1 C23_1 C24_1 C46_1 -7.2(3) . . . . ?
C23_1 C24_1 C25_1 C26_1 -0.3(3) . . . . ?
C46_1 C24_1 C25_1 C26_1 178.5(2) . . . . ?
C24_1 C25_1 C26_1 C27_1 2.5(4) . . . . ?
C25_1 C26_1 C27_1 C28_1 0.5(3) . . . . ?
C24_1 C23_1 C28_1 C27_1 7.6(3) . . . . ?
C22_1 C23_1 C28_1 C27_1 -168.89(19) . . . . ?
C24_1 C23_1 C28_1 C29_1 -177.36(19) . . . . ?
C22_1 C23_1 C28_1 C29_1 6.1(3) . . . . ?
C26_1 C27_1 C28_1 C23_1 -5.5(3) . . . . ?
C26_1 C27_1 C28_1 C29_1 179.6(2) . . . . ?
C21_1 C20_1 C29_1 C30_1 -166.4(2) . . . . ?
C19_1 C20_1 C29_1 C30_1 13.6(3) . . . . ?
C21_1 C20_1 C29_1 C28_1 16.5(3) . . . . ?
C19_1 C20_1 C29_1 C28_1 -163.5(2) . . . . ?
C23_1 C28_1 C29_1 C20_1 -17.6(3) . . . . ?
C27_1 C28_1 C29_1 C20_1 157.1(2) . . . . ?
C23_1 C28_1 C29_1 C30_1 165.5(2) . . . . ?
C27_1 C28_1 C29_1 C30_1 -19.7(3) . . . . ?
C18_1 C17_1 C30_1 C29_1 15.6(3) . . . . ?
C16_1 C17_1 C30_1 C29_1 -163.5(2) . . . . ?
C18_1 C17_1 C30_1 C31_1 -162.9(2) . . . . ?
C16_1 C17_1 C30_1 C31_1 18.0(3) . . . . ?
C20_1 C29_1 C30_1 C17_1 -22.6(3) . . . . ?
C28_1 C29_1 C30_1 C17_1 154.3(2) . . . . ?
C20_1 C29_1 C30_1 C31_1 155.8(2) . . . . ?
C28_1 C29_1 C30_1 C31_1 -27.4(3) . . . . ?
C13_1 C14_1 C31_1 C32_1 14.7(3) . . . . ?
C15_1 C14_1 C31_1 C32_1 -165.2(2) . . . . ?
C13_1 C14_1 C31_1 C30_1 -164.8(2) . . . . ?
C15_1 C14_1 C31_1 C30_1 15.3(3) . . . . ?
C17_1 C30_1 C31_1 C14_1 -24.7(3) . . . . ?
C29_1 C30_1 C31_1 C14_1 156.9(2) . . . . ?
C17_1 C30_1 C31_1 C32_1 155.9(2) . . . . ?
C29_1 C30_1 C31_1 C32_1 -22.5(3) . . . . ?
C10_1 C11_1 C32_1 C33_1 15.5(3) . . . . ?
C12_1 C11_1 C32_1 C33_1 -166.4(2) . . . . ?
C10_1 C11_1 C32_1 C31_1 -161.2(2) . . . . ?
C12_1 C11_1 C32_1 C31_1 16.9(3) . . . . ?
C14_1 C31_1 C32_1 C11_1 -23.8(3) . . . . ?
C30_1 C31_1 C32_1 C11_1 155.6(2) . . . . ?
C14_1 C31_1 C32_1 C33_1 159.8(2) . . . . ?
C30_1 C31_1 C32_1 C33_1 -20.8(3) . . . . ?
C7_1 C8_1 C33_1 C32_1 -164.1(2) . . . . ?
C9_1 C8_1 C33_1 C32_1 15.0(3) . . . . ?
C7_1 C8_1 C33_1 C34_1 17.0(3) . . . . ?
C9_1 C8_1 C33_1 C34_1 -163.9(2) . . . . ?
C11_1 C32_1 C33_1 C8_1 -23.3(3) . . . . ?
C31_1 C32_1 C33_1 C8_1 153.2(2) . . . . ?
C11_1 C32_1 C33_1 C34_1 155.6(2) . . . . ?
C31_1 C32_1 C33_1 C34_1 -28.0(3) . . . . ?
C4_1 C5_1 C34_1 C1_1 8.5(3) . . . . ?
C6_1 C5_1 C34_1 C1_1 -169.15(19) . . . . ?
C4_1 C5_1 C34_1 C33_1 -175.48(19) . . . . ?
C6_1 C5_1 C34_1 C33_1 6.9(3) . . . . ?
C2_1 C1_1 C34_1 C5_1 -5.4(3) . . . . ?
C2_1 C1_1 C34_1 C33_1 178.7(2) . . . . ?
C8_1 C33_1 C34_1 C5_1 -18.5(3) . . . . ?
C32_1 C33_1 C34_1 C5_1 162.7(2) . . . . ?
C8_1 C33_1 C34_1 C1_1 157.3(2) . . . . ?
C32_1 C33_1 C34_1 C1_1 -21.5(3) . . . . ?
C3_1 C4_1 C35_1 O45_1 5.8(3) . . . . ?
C5_1 C4_1 C35_1 O45_1 -173.9(2) . . . . ?
C3_1 C4_1 C35_1 N36_1 -174.74(19) . . . . ?
C5_1 C4_1 C35_1 N36_1 5.6(3) . . . . ?
O45_1 C35_1 N36_1 C37_1 -5.3(3) . . . . ?
C4_1 C35_1 N36_1 C37_1 175.2(2) . . . . ?
O45_1 C35_1 N36_1 C44_1 179.0(2) . . . . ?
C4_1 C35_1 N36_1 C44_1 -0.5(3) . . . . ?
C35_1 N36_1 C37_1 C38_1 0.5(4) . . . . ?
C44_1 N36_1 C37_1 C38_1 176.9(2) . . . . ?
C35_1 N36_1 C37_1 C42_1 -176.9(2) . . . . ?
C44_1 N36_1 C37_1 C42_1 -0.5(2) . . . . ?
N36_1 C37_1 C38_1 C39_1 -177.4(2) . . . . ?
C42_1 C37_1 C38_1 C39_1 -0.4(4) . . . . ?
C37_1 C38_1 C39_1 C40_1 -0.3(4) . . . . ?
C38_1 C39_1 C40_1 C41_1 0.9(4) . . . . ?
C39_1 C40_1 C41_1 C42_1 -0.7(4) . . . . ?
C40_1 C41_1 C42_1 N43_1 177.9(2) . . . . ?
C40_1 C41_1 C42_1 C37_1 0.0(3) . . . . ?
C38_1 C37_1 C42_1 C41_1 0.6(4) . . . . ?
N36_1 C37_1 C42_1 C41_1 178.3(2) . . . . ?
C38_1 C37_1 C42_1 N43_1 -177.7(2) . . . . ?
N36_1 C37_1 C42_1 N43_1 0.0(3) . . . . ?
C41_1 C42_1 N43_1 C44_1 -177.6(2) . . . . ?
C37_1 C42_1 N43_1 C44_1 0.5(3) . . . . ?
C42_1 N43_1 C44_1 N36_1 -0.9(2) . . . . ?
C42_1 N43_1 C44_1 C6_1 178.5(2) . . . . ?
C35_1 N36_1 C44_1 N43_1 177.5(2) . . . . ?
C37_1 N36_1 C44_1 N43_1 1.0(2) . . . . ?
C35_1 N36_1 C44_1 C6_1 -2.0(3) . . . . ?
C37_1 N36_1 C44_1 C6_1 -178.53(19) . . . . ?
C7_1 C6_1 C44_1 N43_1 -3.7(4) . . . . ?
C5_1 C6_1 C44_1 N43_1 -179.7(2) . . . . ?
C7_1 C6_1 C44_1 N36_1 175.68(19) . . . . ?
C5_1 C6_1 C44_1 N36_1 -0.3(3) . . . . ?
C25_1 C24_1 C46_1 O56_1 0.9(4) . . . . ?
C23_1 C24_1 C46_1 O56_1 179.6(2) . . . . ?
C25_1 C24_1 C46_1 N47_1 -179.5(2) . . . . ?
C23_1 C24_1 C46_1 N47_1 -0.8(3) . . . . ?
O56_1 C46_1 N47_1 C55_1 -170.3(2) . . . . ?
C24_1 C46_1 N47_1 C55_1 10.0(3) . . . . ?
O56_1 C46_1 N47_1 C48_1 -2.9(4) . . . . ?
C24_1 C46_1 N47_1 C48_1 177.4(2) . . . . ?
C46_1 N47_1 C48_1 C49_1 10.9(4) . . . . ?
C55_1 N47_1 C48_1 C49_1 -179.8(2) . . . . ?
C46_1 N47_1 C48_1 C53_1 -168.3(2) . . . . ?
C55_1 N47_1 C48_1 C53_1 1.0(2) . . . . ?
C53_1 C48_1 C49_1 C50_1 1.7(4) . . . . ?
N47_1 C48_1 C49_1 C50_1 -177.4(2) . . . . ?
C48_1 C49_1 C50_1 C51_1 0.3(4) . . . . ?
C49_1 C50_1 C51_1 C52_1 -1.7(4) . . . . ?
C50_1 C51_1 C52_1 C53_1 1.1(4) . . . . ?
C49_1 C48_1 C53_1 C52_1 -2.2(4) . . . . ?
N47_1 C48_1 C53_1 C52_1 177.1(2) . . . . ?
C49_1 C48_1 C53_1 N54_1 179.3(2) . . . . ?
N47_1 C48_1 C53_1 N54_1 -1.4(3) . . . . ?
C51_1 C52_1 C53_1 C48_1 0.8(4) . . . . ?
C51_1 C52_1 C53_1 N54_1 179.0(2) . . . . ?
C48_1 C53_1 N54_1 C55_1 1.3(3) . . . . ?
C52_1 C53_1 N54_1 C55_1 -177.0(2) . . . . ?
C53_1 N54_1 C55_1 N47_1 -0.6(2) . . . . ?
C53_1 N54_1 C55_1 C22_1 179.8(2) . . . . ?
C46_1 N47_1 C55_1 N54_1 169.4(2) . . . . ?
C48_1 N47_1 C55_1 N54_1 -0.2(3) . . . . ?
C46_1 N47_1 C55_1 C22_1 -10.9(3) . . . . ?
C48_1 N47_1 C55_1 C22_1 179.43(19) . . . . ?
C21_1 C22_1 C55_1 N54_1 -2.4(4) . . . . ?
C23_1 C22_1 C55_1 N54_1 -178.3(2) . . . . ?
C21_1 C22_1 C55_1 N47_1 178.0(2) . . . . ?
C23_1 C22_1 C55_1 N47_1 2.2(3) . . . . ?


_shelx_res_file                  
;
TITL KR1185_AmHa_a.res in P2(1)/c
    KR1185_AmHa_a.res
    created by SHELXL-2019/2 at 14:17:31 on 13-Jun-2025
REM Old TITL KR1185_AmHa in P2(1)/c
REM SHELXT solution in P2(1)/c
REM R1 0.154,  Rweak 0.012,  Alpha 0.031,  Orientation as input
REM Formula found by SHELXT:  C51 N5 O2
CELL  1.54184  15.5474  16.0304  13.9909   90.000  104.293   90.000
ZERR    4.000   0.0005   0.0006   0.0005    0.000    0.003    0.000
LATT  1
SYMM -X, 1/2+Y, 1/2-Z
SFAC C H N O
UNIT 204 112 16 12
TEMP -173
SIZE 0.010 0.065 0.068
L.S. 10
BOND $H
CONF
LIST 4
ACTA
FMAP 2
PLAN 20
WGHT    0.077300    0.207300
FVAR       0.16415
RESI 1 MAIN
C1    1    0.076891    0.585906    0.552690    11.00000    0.03078    0.03494 =
         0.02390   -0.00039    0.00692   -0.00093
AFIX  43
H1    2    0.069130    0.527148    0.553441    11.00000   -1.20000
AFIX   0
C2    1    0.003633    0.637181    0.539188    11.00000    0.02682    0.04202 =
         0.02866   -0.00156    0.00679   -0.00181
AFIX  43
H2    2   -0.053847    0.613444    0.529707    11.00000   -1.20000
AFIX   0
C3    1    0.013418    0.723581    0.539368    11.00000    0.02737    0.04084 =
         0.02843   -0.00097    0.00906    0.00240
AFIX  43
H3    2   -0.036684    0.758702    0.534595    11.00000   -1.20000
AFIX   0
C4    1    0.096206    0.757993    0.546511    11.00000    0.03085    0.03644 =
         0.02261    0.00093    0.01000    0.00027
C5    1    0.171897    0.706090    0.555387    11.00000    0.02721    0.04011 =
         0.01908   -0.00092    0.00736   -0.00031
C6    1    0.255585    0.740613    0.550530    11.00000    0.02938    0.03988 =
         0.02109    0.00278    0.00785    0.00005
C7    1    0.323906    0.688625    0.545265    11.00000    0.02617    0.04681 =
         0.02340    0.00343    0.00879    0.00086
AFIX  43
H7    2    0.376570    0.711411    0.533016    11.00000   -1.20000
AFIX   0
C8    1    0.317551    0.601062    0.557794    11.00000    0.02941    0.04391 =
         0.02424   -0.00009    0.01022    0.00366
C9    1    0.387792    0.547022    0.547875    11.00000    0.02968    0.05237 =
         0.02995    0.00405    0.01202    0.00715
AFIX  43
H9    2    0.439671    0.569620    0.533487    11.00000   -1.20000
AFIX   0
C10   1    0.380586    0.463376    0.558967    11.00000    0.03401    0.05173 =
         0.03159    0.00087    0.01101    0.01194
AFIX  43
H10   2    0.423004    0.427209    0.542198    11.00000   -1.20000
AFIX   0
C11   1    0.310742    0.429225    0.595182    11.00000    0.03332    0.04029 =
         0.02679   -0.00033    0.00752    0.00625
C12   1    0.305332    0.341656    0.611273    11.00000    0.03929    0.04378 =
         0.03601   -0.00304    0.00850    0.01102
AFIX  43
H12   2    0.347830    0.305279    0.595022    11.00000   -1.20000
AFIX   0
C13   1    0.240238    0.309818    0.649478    11.00000    0.04537    0.03480 =
         0.03474   -0.00201    0.00812    0.00344
AFIX  43
H13   2    0.232441    0.251096    0.650961    11.00000   -1.20000
AFIX   0
C14   1    0.183301    0.363318    0.687479    11.00000    0.03449    0.03669 =
         0.02955   -0.00163    0.00521    0.00117
C15   1    0.116087    0.330301    0.730104    11.00000    0.03903    0.03606 =
         0.03721   -0.00042    0.00752   -0.00366
AFIX  43
H15   2    0.109757    0.271598    0.734703    11.00000   -1.20000
AFIX   0
C16   1    0.061179    0.381773    0.764099    11.00000    0.03196    0.04062 =
         0.03807    0.00121    0.01007   -0.00547
AFIX  43
H16   2    0.011856    0.359147    0.783997    11.00000   -1.20000
AFIX   0
C17   1    0.076624    0.469611    0.770345    11.00000    0.03286    0.03981 =
         0.02646    0.00067    0.00932   -0.00137
C18   1    0.018794    0.524121    0.805148    11.00000    0.02896    0.04273 =
         0.03185    0.00120    0.01171   -0.00153
AFIX  43
H18   2   -0.030992    0.501949    0.824519    11.00000   -1.20000
AFIX   0
C19   1    0.034167    0.607375    0.810879    11.00000    0.03072    0.03869 =
         0.02903    0.00197    0.01044    0.00009
AFIX  43
H19   2   -0.009789    0.643958    0.823580    11.00000   -1.20000
AFIX   0
C20   1    0.115351    0.640573    0.798093    11.00000    0.02763    0.03886 =
         0.02043    0.00019    0.00741    0.00004
C21   1    0.133905    0.727355    0.808679    11.00000    0.02917    0.03788 =
         0.02290   -0.00203    0.00966    0.00054
AFIX  43
H21   2    0.089677    0.764014    0.820587    11.00000   -1.20000
AFIX   0
C22   1    0.213469    0.759387    0.802203    11.00000    0.03056    0.03779 =
         0.02005   -0.00374    0.00841   -0.00204
C23   1    0.284640    0.703811    0.797341    11.00000    0.02792    0.04057 =
         0.02215   -0.00174    0.00704   -0.00333
C24   1    0.371850    0.734700    0.806854    11.00000    0.02770    0.04749 =
         0.02472   -0.00469    0.00792   -0.00337
C25   1    0.442221    0.680138    0.814973    11.00000    0.02723    0.05683 =
         0.03092   -0.00440    0.00863   -0.00473
AFIX  43
H25   2    0.500466    0.701133    0.821054    11.00000   -1.20000
AFIX   0
C26   1    0.427622    0.594510    0.814225    11.00000    0.02874    0.05517 =
         0.02925   -0.00158    0.00801    0.00592
AFIX  43
H26   2    0.476407    0.557233    0.822454    11.00000   -1.20000
AFIX   0
C27   1    0.343068    0.563339    0.801659    11.00000    0.03183    0.04413 =
         0.02306   -0.00289    0.00729    0.00051
AFIX  43
H27   2    0.334431    0.504678    0.801847    11.00000   -1.20000
AFIX   0
C28   1    0.268591    0.617075    0.788437    11.00000    0.02845    0.04293 =
         0.02019   -0.00102    0.00786    0.00105
C29   1    0.178747    0.586179    0.774483    11.00000    0.02967    0.03658 =
         0.02125    0.00190    0.00901   -0.00153
C30   1    0.151488    0.502816    0.742857    11.00000    0.02740    0.03520 =
         0.02441   -0.00017    0.00631   -0.00021
C31   1    0.193683    0.450885    0.682721    11.00000    0.02826    0.03608 =
         0.02528    0.00114    0.00345    0.00043
C32   1    0.246428    0.482970    0.618758    11.00000    0.03129    0.03903 =
         0.02188   -0.00180    0.00663    0.00367
C33   1    0.241729    0.566893    0.581755    11.00000    0.03146    0.03774 =
         0.02082   -0.00284    0.00811    0.00205
C34   1    0.163313    0.618970    0.565438    11.00000    0.02922    0.03838 =
         0.01896   -0.00254    0.00745    0.00002
C35   1    0.104036    0.849678    0.545206    11.00000    0.03115    0.04234 =
         0.02309   -0.00046    0.00911   -0.00106
N36   3    0.188097    0.880035    0.544162    11.00000    0.03116    0.03677 =
         0.02615    0.00106    0.00962   -0.00241
C37   1    0.214114    0.962994    0.536015    11.00000    0.03628    0.03611 =
         0.02254   -0.00029    0.00888   -0.00356
C38   1    0.168072    1.037889    0.527548    11.00000    0.04164    0.03792 =
         0.03509   -0.00183    0.01149   -0.00242
AFIX  43
H38   2    0.107354    1.040499    0.528957    11.00000   -1.20000
AFIX   0
C39   1    0.216253    1.108883    0.516874    11.00000    0.04724    0.03629 =
         0.03780   -0.00223    0.00984   -0.00469
AFIX  43
H39   2    0.187623    1.161669    0.510457    11.00000   -1.20000
AFIX   0
C40   1    0.305741    1.104615    0.515338    11.00000    0.05018    0.04185 =
         0.03821   -0.00305    0.01413   -0.01077
AFIX  43
H40   2    0.336485    1.154693    0.508862    11.00000   -1.20000
AFIX   0
C41   1    0.350554    1.029830    0.522953    11.00000    0.03951    0.04359 =
         0.03500   -0.00198    0.01256   -0.00917
AFIX  43
H41   2    0.411175    1.027465    0.521098    11.00000   -1.20000
AFIX   0
C42   1    0.303635    0.957817    0.533474    11.00000    0.03595    0.03863 =
         0.02459    0.00140    0.00850   -0.00197
N43   3    0.332091    0.874661    0.539772    11.00000    0.02889    0.04707 =
         0.02667   -0.00008    0.00940   -0.00421
C44   1    0.262736    0.830480    0.545048    11.00000    0.02678    0.04158 =
         0.02142    0.00185    0.00769    0.00105
O45   4    0.043300    0.897889    0.545652    11.00000    0.03324    0.04025 =
         0.04002    0.00005    0.01502    0.00496
C46   1    0.389989    0.825279    0.810381    11.00000    0.03171    0.05099 =
         0.03257   -0.00792    0.01206   -0.00723
N47   3    0.315363    0.876252    0.802456    11.00000    0.03150    0.04116 =
         0.02873   -0.00477    0.01194   -0.00711
C48   1    0.312692    0.963974    0.807139    11.00000    0.03794    0.04247 =
         0.02497   -0.00148    0.00970   -0.00587
C49   1    0.375942    1.024753    0.805844    11.00000    0.04025    0.04962 =
         0.03467   -0.00172    0.01418   -0.01224
AFIX  43
H49   2    0.433448    1.011259    0.798452    11.00000   -1.20000
AFIX   0
C50   1    0.350123    1.106243    0.815981    11.00000    0.05183    0.04630 =
         0.03689    0.00485    0.00956   -0.01443
AFIX  43
H50   2    0.391089    1.150059    0.815216    11.00000   -1.20000
AFIX   0
C51   1    0.265700    1.126064    0.827301    11.00000    0.05022    0.04122 =
         0.03821    0.00446    0.00911   -0.00327
AFIX  43
H51   2    0.251181    1.182694    0.835810    11.00000   -1.20000
AFIX   0
C52   1    0.203090    1.065031    0.826359    11.00000    0.04050    0.04324 =
         0.03699    0.00097    0.00729   -0.00261
AFIX  43
H52   2    0.145405    1.078822    0.832945    11.00000   -1.20000
AFIX   0
C53   1    0.227057    0.982256    0.815419    11.00000    0.03664    0.03869 =
         0.02668    0.00082    0.00677   -0.00622
N54   3    0.176821    0.909133    0.813585    11.00000    0.03329    0.03684 =
         0.03059   -0.00046    0.00960   -0.00224
C55   1    0.230890    0.848366    0.806576    11.00000    0.02746    0.04272 =
         0.02304   -0.00121    0.00721   -0.00275
O56   4    0.462774    0.856033    0.818888    11.00000    0.03101    0.05851 =
         0.06520   -0.01589    0.01684   -0.01280
RESI 0
RESI 2 MEOH
O1    4    0.512743    0.826639    0.542838    11.00000    0.03955    0.10816 =
         0.05051    0.00701    0.01232   -0.00225
AFIX  83
H1    2    0.459254    0.840307    0.534622    11.00000    0.15820
AFIX   0
C2    1    0.555943    0.833450    0.642305    11.00000    0.05047    0.06215 =
         0.04531    0.01042    0.01335   -0.00100
AFIX 137
H2A   2    0.620002    0.826744    0.650454    11.00000   -1.50000
H2B   2    0.534272    0.789960    0.679705    11.00000   -1.50000
H2C   2    0.543965    0.888439    0.666773    11.00000   -1.50000
RESI 0

REM <hkl>
REM KR1185_AmHa_a.hkl
REM </hkl>
AFIX   0
HKLF 4


REM  KR1185_AmHa_a.res in P2(1)/c
REM wR2 = 0.1454, GooF = S = 1.014, Restrained GooF = 1.014 for all data
REM R1 = 0.0529 for 4331 Fo > 4sig(Fo) and 0.0923 for all 6625 data
REM 525 parameters refined using 0 restraints

END

WGHT      0.0773      0.2071

REM Highest difference peak  0.309,  deepest hole -0.291,  1-sigma level  0.049
Q1    1   0.5120  0.8951  0.5846  11.00000  0.05    0.31
Q2    1   0.5595  0.7514  0.5476  11.00000  0.05    0.20
Q3    1   0.3999  0.7229  0.5555  11.00000  0.05    0.20
Q4    1   0.3355  0.8775  0.4648  11.00000  0.05    0.19
Q5    1   0.4597  0.8602  0.7382  11.00000  0.05    0.17
Q6    1   0.2437  0.4645  0.6747  11.00000  0.05    0.17
Q7    1   0.1199  0.9025  0.8231  11.00000  0.05    0.17
Q8    1   0.2175  0.7195  0.5571  11.00000  0.05    0.16
Q9    1   0.2786  0.5846  0.5634  11.00000  0.05    0.16
Q10   1   0.2202  0.8079  0.8237  11.00000  0.05    0.16
Q11   1   0.3274  0.7251  0.8009  11.00000  0.05    0.16
Q12   1   0.3178  0.8314  0.6600  11.00000  0.05    0.15
Q13   1  -0.0470  0.3913  0.7561  11.00000  0.05    0.15
Q14   1   0.4584  0.9256  0.7365  11.00000  0.05    0.15
Q15   1   0.3843  0.8221  0.5342  11.00000  0.05    0.15
Q16   1   0.2263  0.7252  0.9227  11.00000  0.05    0.15
Q17   1   0.2698  0.6681  0.6939  11.00000  0.05    0.15
Q18   1   0.4443  0.8521  0.5436  11.00000  0.05    0.15
Q19   1   0.0181  0.6381  0.8834  11.00000  0.05    0.14
Q20   1   0.2595  1.1749  0.9624  11.00000  0.05    0.14
;
_shelx_res_checksum              76981

_shelx_hkl_file                  
;
   0   0  -1    0.09    0.08
   0   0  -1    0.03    0.10
   0   0  -2   30.21    1.46
   0   0  -2   29.72    1.48
   0   0  -2   28.78    1.47
   0   0  -3   -0.27    0.32
   0   0  -3    0.07    0.34
   0   0  -3   -0.43    0.37
   0   0  -4 1274.96   56.57
   0   0  -4 1247.90   56.59
   0   0  -4 1072.13   56.54
   0   0   4 1257.37   56.56
   0   0  -4 1259.28   56.56
   0   0  -4 1259.21   56.55
   0   0   5    0.32    0.67
   0   0   5   -0.38    0.43
   0   0  -5    0.01    0.49
   0   0  -5   -0.29    1.32
   0   0  -5   -0.36    0.41
   0   0  -5   -0.35    0.41
   0   0  -5   -0.10    0.39
   0   0  -6  390.67   19.59
   0   0   6  404.56   19.60
   0   0  -6  402.74   19.57
   0   0  -6  400.09   19.56
   0   0  -6  402.55   19.65
   0   0  -7   -0.69    0.62
   0   0  -7    0.29    0.54
   0   0  -7   -0.08    0.98
   0   0  -7    0.22    1.68
   0   0  -7    0.17    0.61
   0   0  -8 1769.94   88.43
   0   0  -8 1818.01   88.45
   0   0  -8 1822.66   88.48
   0   0  -8 1848.41   88.44
   0   0  -9    0.13    1.01
   0   0  -9   -0.58    0.64
   0   0  -9   -0.62    1.20
   0   0  -9    0.40    0.63
   0   0 -10    0.57    0.72
   0   0 -10    1.06    0.69
   0   0 -10    1.98    1.98
   0   0 -10    0.40    1.25
   0   0 -10    1.51    1.07
   0   0 -11   -0.30    2.09
   0   0 -11    0.24    0.79
   0   0 -11   -1.36    1.16
   0   0 -11    1.03    1.32
   0   0 -11   -0.96    0.84
   0   0 -12  267.57   12.40
   0   0 -12  260.30   12.25
   0   0 -12  251.10   12.26
   0   0 -12  229.09   12.21
   0   0 -13   -1.10    0.86
   0   0 -13   -0.13    1.36
   0   0 -14  136.11    6.83
   0   0 -15   -0.19    0.99
   0   0 -15   -0.89    0.68
   0   0 -16   28.38    1.67
   0  -1   0    0.08    0.09
   0   1   0    0.07    0.09
   0   1  -1    0.86    0.15
   0   1  -1    0.52    0.26
   0   1  -1    0.96    0.16
   0   1  -1    1.04    0.17
   0   1  -2   29.28    1.42
   0  -1  -2   27.82    1.39
   0   1  -2   27.95    1.42
   0   1  -2   29.68    1.43
   0  -1  -2   30.23    1.42
   0   1  -2   27.01    1.46
   0  -1  -2   26.95    1.40
   0   1  -2   28.85    1.41
   0   1  -2   29.72    1.47
   0   1  -3  885.25   43.10
   0  -1  -3  880.85   43.09
   0   1  -3  902.66   43.10
   0   1  -3  871.20   43.09
   0  -1  -3  872.81   43.08
   0   1  -3  886.55   43.10
   0  -1  -3  895.08   43.10
   0  -1  -3  889.33   43.09
   0  -1  -3  877.72   43.12
   0   1  -3  876.18   43.09
   0   1  -4 4080.26  191.16
   0  -1  -4 4282.97  191.17
   0   1  -4 3997.87  191.17
   0  -1  -4 4078.61  191.15
   0   1  -4 3996.57  191.16
   0   1   4 3917.70  191.17
   0  -1   4 3322.28  191.14
   0  -1  -4 4016.81  191.15
   0   1  -4 4063.07  191.16
   0  -1  -4 4225.70  191.15
   0   1  -4 4097.41  191.16
   0  -1  -4 3866.28  191.17
   0   1  -4 4075.76  191.18
   0   1  -5  156.54    7.91
   0  -1  -5  152.04    7.91
   0   1  -5  158.24    7.82
   0  -1  -5  161.55    7.81
   0   1  -5  159.35    7.82
   0   1  -5  157.34    7.79
   0   1   5  159.90    7.82
   0  -1  -5  153.18    7.79
   0   1  -5  163.02    7.80
   0  -1   5  159.60    7.80
   0   1  -5  164.32    7.79
   0   1  -5  157.13    7.79
   0   1  -6   23.27    1.30
   0   1   6   24.65    1.51
   0  -1  -6   23.36    1.31
   0  -1  -6   22.61    2.02
   0   1  -6   23.78    1.98
   0  -1  -6   22.08    1.23
   0   1  -6   22.09    1.24
   0   1   6   20.08    1.33
   0   1  -6   21.97    1.46
   0   1  -6   24.15    1.26
   0   1  -6   22.56    1.28
   0  -1  -6   23.28    1.24
   0   1  -7   36.98    1.86
   0   1  -7   34.69    1.91
   0   1   7   33.40    2.01
   0   1  -7   34.82    2.00
   0  -1  -7   37.48    2.43
   0   1  -7   37.06    2.46
   0  -1  -7   34.47    1.83
   0   1  -7   35.10    2.11
   0   1  -7   35.28    1.88
   0   1  -8  388.62   18.69
   0  -1  -8  371.79   18.68
   0   1  -8  393.40   18.78
   0  -1  -8  387.70   18.78
   0   1  -8  378.78   18.70
   0  -1  -9   59.71    3.05
   0   1  -9   60.05    3.04
   0   1  -9   63.42    3.24
   0   1  -9   61.27    3.06
   0  -1  -9   57.88    3.05
   0   1  -9   57.79    3.14
   0  -1  -9   61.11    3.16
   0   1 -10   20.65    1.52
   0  -1 -10   21.58    1.54
   0   1 -10   20.80    1.28
   0  -1 -10   22.50    2.35
   0   1 -10   20.73    2.26
   0   1 -10   22.43    1.71
   0  -1 -10   21.15    1.68
   0   1 -10   20.92    1.34
   0   1 -10   20.17    1.32
   0  -1 -11   83.48    4.19
   0   1 -11   75.80    4.11
   0   1 -11   84.23    4.26
   0  -1 -11   79.10    4.24
   0   1 -11   86.34    4.58
   0  -1 -11   85.26    4.58
   0   1 -11   77.63    4.11
   0   1 -11   84.61    4.19
   0   1 -12  156.07    7.82
   0  -1 -12  168.03    7.84
   0   1 -12  148.69    7.75
   0  -1 -12  167.50    7.80
   0   1 -12  149.96    7.74
   0  -1 -12  146.87    7.74
   0   1 -12  169.78    8.01
   0  -1 -12  162.17    8.01
   0   1 -13    0.52    0.91
   0  -1 -13    0.76    0.86
   0   1 -13    1.28    1.34
   0  -1 -13   -0.34    1.35
   0   1 -13   -1.52    0.86
   0  -1 -14   -0.44    1.19
   0   1 -14    1.57    1.18
   0  -1 -15    9.49    1.12
   0   1 -15   10.69    1.12
   0  -1 -15    7.41    0.82
   0   1 -15    9.03    0.82
   0   1 -16   67.97    3.52
   0  -1 -16   69.59    3.51
   0   2   0  243.45   12.15
   0   2   0  252.95   12.15
   0   2  -1   20.93    1.12
   0  -2  -1   22.36    1.08
   0   2  -1   22.03    1.10
   0   2  -1   21.49    1.11
   0   2  -2    5.97    0.46
   0   2  -2    5.43    0.63
   0   2  -2    6.11    0.43
   0  -2  -2    5.86    0.34
   0   2  -2    5.45    0.76
   0   2  -2    6.68    0.44
   0  -2  -3   13.50    0.80
   0   2  -3   12.73    0.79
   0   2  -3   13.07    0.99
   0   2  -3   11.90    0.80
   0   2  -3   13.80    0.84
   0  -2  -3   13.31    0.70
   0   2  -3   12.10    0.77
   0   2  -3   12.99    0.79
   0   2  -3   13.88    0.99
   0   2  -3   12.80    1.12
   0   2  -4   36.75    2.21
   0  -2  -4   35.95    2.21
   0   2  -4   35.35    2.00
   0  -2  -4   38.03    1.84
   0   2  -4   35.07    1.87
   0  -2  -4   38.40    1.88
   0  -2  -4   36.57    1.83
   0   2  -4   34.41    1.85
   0   2  -4   36.04    1.85
   0   2  -4   37.56    1.93
   0   2  -4   37.75    1.86
   0   2  -5   -0.39    0.46
   0   2  -5   -0.35    1.42
   0  -2  -5   -1.10    1.35
   0   2  -5   -0.13    0.53
   0  -2  -5    0.11    0.50
   0   2  -5    0.66    0.51
   0   2  -5   -0.28    0.78
   0   2  -5   -0.90    0.96
   0   2   5    0.18    0.58
   0   2  -5    0.11    0.51
   0  -2  -5   -0.10    0.43
   0   2  -5    0.11    0.40
   0  -2  -5    0.08    0.36
   0   2  -6    1.59    0.93
   0   2  -6    3.11    1.14
   0   2   6    1.82    0.71
   0   2  -6    1.14    0.62
   0   2   6    0.96    1.05
   0   2  -6    1.05    0.68
   0   2  -6    1.87    1.72
   0  -2  -6    2.35    1.62
   0  -2  -6    1.25    0.46
   0   2  -6    1.59    0.54
   0   2  -6    1.25    0.57
   0   2  -7    7.48    1.04
   0   2  -7    9.30    1.26
   0  -2  -7    7.98    0.66
   0   2  -7    8.31    0.82
   0   2   7    8.60    1.14
   0  -2  -7   10.56    1.76
   0   2  -7    8.06    0.71
   0   2  -7    8.43    0.82
   0  -2  -8    6.09    1.75
   0   2  -8    5.70    1.78
   0   2  -8    6.44    1.03
   0   2  -8    6.14    0.71
   0   2  -8    6.76    0.70
   0   2  -8    6.26    0.79
   0   2  -9   30.77    1.93
   0   2  -9   28.36    1.63
   0   2  -9   27.89    1.61
   0   2  -9   29.11    1.74
   0   2  -9   28.14    1.57
   0  -2 -10   11.60    1.40
   0   2 -10   10.57    0.97
   0   2 -10   10.97    0.99
   0  -2 -10   10.15    1.22
   0   2 -10   12.30    1.44
   0   2 -10   14.18    2.17
   0  -2 -10   14.00    2.16
   0   2 -11    0.36    0.83
   0   2 -11   -0.28    1.36
   0  -2 -11    0.46    2.11
   0   2 -11   -0.72    2.16
   0   2 -11    0.88    0.86
   0  -2 -11   -0.28    1.31
   0  -2 -11    0.57    1.16
   0   2 -12   12.28    1.53
   0   2 -12   16.28    2.26
   0   2 -12   12.29    1.18
   0  -2 -12   13.59    1.40
   0  -2 -12   14.17    1.57
   0   2 -12   11.27    1.11
   0   2 -13    1.03    0.84
   0   2 -13    0.52    1.33
   0  -2 -13   -0.36    0.85
   0  -2 -13    0.26    1.38
   0   2 -13    2.33    0.96
   0   2 -14    4.36    1.20
   0  -2 -14    5.94    1.23
   0  -2 -15   10.69    1.14
   0  -2 -15    8.46    0.85
   0  -2 -16    1.06    0.84
   0   3   0   -0.05    0.33
   0   3  -1   10.01    0.57
   0   3  -1    8.57    0.59
   0   3  -1    9.46    0.62
   0   3  -2    0.40    0.38
   0   3  -2    1.42    0.82
   0   3  -2   -0.05    0.55
   0   3  -2    0.04    0.42
   0   3  -2   -0.56    0.72
   0   3  -2    0.36    0.46
   0   3  -3    2.12    0.43
   0   3  -3    1.41    0.74
   0   3  -3    1.79    0.48
   0  -3  -3    1.69    0.24
   0   3  -3    1.96    0.42
   0   3  -3    1.41    0.52
   0   3  -3    0.28    0.89
   0  -3  -4  115.68    5.54
   0   3  -4  109.32    5.59
   0   3  -4  109.13    5.57
   0  -3  -4  110.05    5.68
   0   3  -4  113.14    5.69
   0   3  -4  112.57    5.56
   0   3  -4  117.20    5.56
   0   3  -4  115.55    5.60
   0   3  -4  119.60    5.56
   0  -3  -4  110.69    5.52
   0   3   4  114.26    5.58
   0   3  -4  108.03    5.55
   0   3  -5    1.00    0.61
   0  -3  -5    0.05    1.44
   0   3  -5    0.88    1.55
   0   3   5    0.49    0.62
   0  -3  -5    1.19    0.49
   0   3  -5    1.70    0.52
   0   3  -5    0.56    1.03
   0   3  -5    1.04    0.58
   0   3  -5    1.56    0.45
   0  -3  -5    1.09    0.35
   0   3  -5    1.93    0.58
   0   3  -6    0.71    0.63
   0   3  -6    1.14    1.14
   0   3   6    1.25    0.76
   0   3  -6    0.28    0.61
   0   3  -6    0.71    0.70
   0  -3  -6    1.30    0.42
   0   3  -6    1.51    0.57
   0   3  -6    0.53    1.74
   0  -3  -6   -0.96    1.61
   0   3  -7    3.17    0.61
   0   3   7    3.83    0.83
   0   3  -7    3.97    0.62
   0   3   7    3.20    1.12
   0  -3  -7    4.72    1.69
   0   3  -7    3.62    1.78
   0   3  -7    4.37    0.66
   0   3  -7    4.59    1.22
   0   3  -7    3.71    0.76
   0   3   8   11.42    1.28
   0   3  -8   13.13    0.90
   0   3  -8   13.59    1.90
   0  -3  -8   11.04    1.87
   0   3  -8   10.74    0.89
   0   3  -8   11.37    0.98
   0   3  -9    0.12    1.25
   0   3  -9   -0.62    0.82
   0   3  -9   -0.34    0.71
   0   3 -10    2.25    1.37
   0   3 -10    4.12    0.79
   0   3 -10    3.49    0.83
   0  -3 -10    4.70    2.11
   0   3 -10    4.47    2.12
   0   3 -11    0.67    0.92
   0   3 -11    0.32    2.25
   0   3 -11    1.83    0.83
   0   3 -11    0.72    1.38
   0  -3 -11    1.70    1.17
   0  -3 -11    1.61    1.38
   0  -3 -12   31.21    2.17
   0   3 -12   31.56    2.14
   0  -3 -12   35.43    2.03
   0   3 -12   30.71    1.93
   0   3 -12   35.26    2.80
   0   3 -12   30.35    1.84
   0   3 -13    2.81    0.97
   0  -3 -13    1.64    1.45
   0  -3 -13    1.65    0.87
   0   3 -13    3.29    1.31
   0  -3 -13    1.14    1.14
   0   3 -13    1.13    0.84
   0  -3 -14   -0.95    1.20
   0   3 -14   -0.23    1.17
   0  -3 -14   -1.23    0.78
   0  -3 -15    2.16    0.66
   0  -3 -15    2.38    1.01
   0   3 -15    1.75    1.02
   0  -3 -16    3.30    0.84
   0   4   0  644.92   31.89
   0   4   0  652.82   31.89
   0   4   0  665.69   31.90
   0   4  -1  148.05    7.30
   0   4  -1  154.44    7.28
   0   4  -1  152.00    7.29
   0   4  -1  137.70    7.29
   0   4  -2    1.30    0.49
   0   4  -2    0.90    0.39
   0   4  -2    1.42    0.49
   0   4  -2    1.19    0.45
   0   4  -2    0.98    0.34
   0   4  -3    1.04    0.49
   0   4  -3    0.95    0.73
   0   4   3    0.99    0.49
   0   4  -3    1.64    0.43
   0   4  -3    1.13    0.51
   0   4  -3    1.05    0.47
   0   4  -3    0.59    0.80
   0  -4  -3    0.90    0.17
   0   4  -3    1.29    0.45
   0   4  -4    7.48    0.97
   0  -4  -4    7.41    0.62
   0   4  -4    7.39    0.64
   0   4  -4    7.07    0.68
   0   4  -4    8.01    0.92
   0   4  -4    8.17    0.69
   0  -4  -4    7.39    1.48
   0   4  -4    7.47    1.49
   0   4  -4    7.84    0.62
   0   4   4    7.66    0.69
   0  -4  -4    7.74    0.45
   0   4  -5    0.60    0.62
   0   4  -5    0.83    0.69
   0   4  -5    1.19    0.56
   0   4   5    0.92    0.66
   0   4  -5    0.26    0.57
   0   4  -5    0.14    1.07
   0  -4  -5    0.21    1.60
   0   4  -5    1.46    1.75
   0  -4  -5    0.05    0.57
   0   4  -5    1.18    1.00
   0   4  -6   14.77    0.96
   0   4  -6   14.13    1.02
   0   4   6   11.77    1.09
   0   4  -6   14.20    0.98
   0   4  -6   14.10    1.36
   0   4  -6   15.44    1.94
   0  -4  -6   13.51    1.81
   0   4  -7    4.66    0.68
   0   4   7    5.75    1.11
   0   4   7    4.69    1.19
   0   4  -7    6.27    1.82
   0  -4  -7    5.02    1.78
   0   4  -7    5.41    0.69
   0   4  -7    4.68    1.15
   0   4  -7    4.57    0.79
   0  -4  -8   39.61    2.68
   0   4  -8   42.43    2.79
   0   4  -8   39.85    2.20
   0   4  -8   41.32    2.17
   0   4  -8   40.76    2.14
   0   4  -9    1.25    2.06
   0   4  -9    2.65    0.72
   0   4   9    2.03    1.16
   0   4  -9    3.40    0.78
   0   4  -9    2.53    1.27
   0   4 -10    0.30    0.76
   0   4 -10   -1.32    0.83
   0   4 -10    1.17    2.20
   0   4 -10   -0.24    1.34
   0   4 -11    0.91    1.40
   0   4 -11    1.19    2.34
   0   4 -11   -1.19    0.97
   0   4 -11    0.46    0.82
   0  -4 -11   -0.79    1.41
   0  -4 -11    0.48    1.20
   0   4 -12   -1.40    1.34
   0   4 -12   -1.88    2.27
   0  -4 -12    0.07    1.47
   0   4 -12   -0.69    0.85
   0  -4 -12    1.01    1.22
   0   4 -13    1.60    0.97
   0  -4 -13   -0.70    1.14
   0   4 -13    0.06    0.82
   0   4 -14   -0.30    1.16
   0  -4 -14    0.37    0.76
   0  -4 -14    0.92    1.20
   0  -4 -14   -1.27    1.05
   0  -4 -15    3.50    0.65
   0  -4 -15    4.06    1.03
   0  -4 -16   -0.14    0.80
   0   5   0    0.29    0.62
   0   5   0   -0.24    0.47
   0   5   0   -0.12    0.57
   0   5  -1   14.77    0.92
   0   5   1   16.33    0.96
   0   5  -1   16.20    0.93
   0   5  -1   15.87    1.00
   0   5  -1   15.11    0.97
   0   5  -1   16.90    0.87
   0   5  -2   11.98    0.70
   0   5  -2   10.61    0.70
   0   5  -2   10.89    0.68
   0   5   2   10.56    0.78
   0   5  -2   11.14    0.73
   0   5  -2   10.06    0.79
   0   5  -2    9.94    0.82
   0   5  -3   24.99    1.75
   0   5  -3   21.46    1.54
   0   5  -3   24.23    1.50
   0   5  -3   24.54    1.37
   0   5  -3   25.67    1.33
   0   5  -3   24.38    1.34
   0   5   3   25.75    1.39
   0   5  -4    8.41    0.74
   0   5   4    8.48    0.83
   0   5  -4    9.44    1.16
   0   5  -4    8.96    0.80
   0   5  -4    8.21    0.84
   0   5  -4   10.40    0.75
   0   5   5    2.45    0.75
   0   5  -5    4.26    0.66
   0   5  -5    2.68    0.59
   0   5  -5    3.51    1.05
   0   5  -5    3.23    1.80
   0  -5  -5    2.26    1.70
   0   5  -5    4.15    0.67
   0   5  -5    3.18    0.74
   0   5  -5    2.53    1.11
   0  -5  -6    1.73    0.62
   0   5  -6    2.25    0.68
   0   5  -6    2.99    0.66
   0  -5  -6    1.07    1.66
   0   5  -6    2.69    1.81
   0   5  -6    2.17    1.11
   0   5  -6    2.08    0.65
   0   5  -6    2.99    0.74
   0   5   7   -0.12    0.85
   0   5   7    0.73    1.08
   0  -5  -7    1.76    1.61
   0   5  -7    0.02    1.80
   0   5  -7    1.39    0.65
   0   5  -7   -0.14    1.14
   0   5  -7    0.49    0.75
   0   5  -7    0.68    0.65
   0   5  -8   11.74    0.94
   0   5   8   12.43    1.19
   0   5   8   10.98    1.49
   0   5  -8   11.92    1.08
   0   5   8   13.87    1.33
   0   5  -8   12.92    2.02
   0  -5  -8   10.13    1.84
   0   5  -8   13.66    1.35
   0   5  -8   11.93    0.94
   0   5  -9   14.11    1.06
   0   5  -9   13.76    1.22
   0   5  -9   15.42    1.07
   0   5   9   11.99    1.55
   0   5  -9   15.15    2.25
   0   5  -9   14.89    1.46
   0   5 -10    0.19    2.29
   0   5 -10    0.43    0.77
   0   5 -10    0.22    1.03
   0   5 -10   -0.20    0.89
   0   5 -10    3.92    1.32
   0   5 -11   34.66    2.85
   0   5 -11   29.54    1.78
   0  -5 -11   31.28    2.15
   0   5 -11   30.07    2.08
   0   5 -11   30.33    1.85
   0   5 -12    0.80    0.83
   0   5 -12    2.23    2.24
   0   5 -12    0.86    1.36
   0  -5 -12    2.73    1.47
   0  -5 -12    2.80    1.24
   0  -5 -13    1.55    1.10
   0   5 -13    0.21    1.30
   0  -5 -14    1.63    1.02
   0  -5 -14    1.32    0.75
   0  -5 -14    1.70    1.20
   0  -5 -15    2.65    1.01
   0  -5 -16    0.84    0.76
   0   6   0   -0.21    0.66
   0   6   0    0.67    0.55
   0   6   0    0.29    0.66
   0   6   1   13.93    0.87
   0   6  -1   13.16    0.84
   0   6  -1   11.93    0.85
   0   6  -1   12.33    0.91
   0   6   1   13.39    0.96
   0   6  -1   14.33    0.95
   0   6   1   11.31    0.88
   0   6   2   47.67    2.46
   0   6  -2   48.15    2.44
   0   6  -2   48.29    2.45
   0   6  -2   48.45    2.40
   0   6   2   47.88    2.46
   0   6  -2   47.74    2.41
   0   6  -2   44.19    2.39
   0   6  -3    0.92    0.55
   0   6  -3    1.25    0.64
   0   6   3    1.37    0.71
   0   6  -3    2.87    0.76
   0   6  -3    1.27    1.03
   0   6  -4    6.61    1.10
   0   6   4    6.77    0.84
   0  -6  -4    7.26    0.75
   0   6  -4    6.87    0.72
   0   6  -4    7.21    0.77
   0   6  -4    7.60    1.72
   0   6  -4    5.82    0.83
   0  -6  -5   38.61    2.04
   0   6  -5   36.99    2.20
   0   6  -5   40.35    2.06
   0   6  -5   36.45    2.23
   0   6  -5   41.46    2.57
   0   6  -5   36.65    2.06
   0   6   5   41.38    2.18
   0   6  -6    2.59    1.01
   0   6   6    3.39    0.82
   0  -6  -6    3.69    0.67
   0   6  -6    4.14    0.73
   0   6  -6    3.27    1.77
   0   6   6    3.40    1.03
   0   6  -6    3.13    1.16
   0   6  -6    4.36    0.69
   0   6  -6    3.05    0.80
   0   6  -7   38.36    2.02
   0   6  -7   39.41    2.63
   0   6  -7   37.15    2.04
   0   6   7   37.28    2.16
   0   6  -7   35.75    2.22
   0   6   7   40.69    2.33
   0   6  -7   36.12    2.07
   0   6   7   40.36    2.21
   0   6   8   44.40    2.65
   0   6  -8   47.72    2.49
   0   6   8   46.60    2.79
   0   6  -8   45.98    2.65
   0   6   8   51.02    2.69
   0   6   9   -0.15    1.38
   0   6  -9    0.62    0.99
   0   6  -9   -0.41    0.75
   0   6  -9   -0.36    0.74
   0   6  -9    0.17    2.18
   0   6  -9   -0.08    1.25
   0   6  10    2.52    1.44
   0   6 -10    3.17    0.83
   0   6 -10    1.11    1.11
   0   6 -10    3.10    2.42
   0   6 -10    1.86    1.33
   0   6 -10    3.25    0.93
   0   6 -11    2.00    1.11
   0   6 -11    3.09    2.30
   0   6 -11    3.65    1.01
   0  -6 -11    3.10    1.48
   0   6 -12    1.08    0.96
   0  -6 -12    0.80    1.46
   0  -6 -13    0.48    1.37
   0  -6 -13    1.51    1.10
   0  -6 -14    2.66    1.17
   0  -6 -14    1.45    0.70
   0  -6 -14    1.73    0.99
   0  -6 -15    6.40    1.02
   0   7   0   -0.17    0.82
   0   7   0    2.11    0.82
   0   7   0   -0.19    0.63
   0   7  -1   78.54    4.00
   0   7   1   82.91    4.04
   0   7  -1   78.29    4.03
   0   7   1   78.73    4.01
   0   7   1   83.62    4.03
   0   7  -1   79.07    4.03
   0   7   2   55.57    2.79
   0   7  -2   53.44    2.73
   0   7  -2   54.11    2.76
   0   7   2   52.33    2.79
   0   7  -2   54.65    2.79
   0   7  -2   52.86    2.79
   0   7  -3  229.35   11.05
   0   7  -3  222.06   11.10
   0   7   3  222.20   11.07
   0   7  -3  224.91   11.06
   0   7   4   53.51    2.67
   0  -7  -4   51.91    2.59
   0   7  -4   49.99    2.72
   0   7   4   49.29    2.67
   0   7  -4   46.57    2.60
   0   7  -5   59.09    3.02
   0   7   5   58.28    3.10
   0   7  -5   55.21    3.11
   0  -7  -5   57.07    3.00
   0   7   5   59.68    3.10
   0   7  -5   62.92    3.03
   0   7   6    0.75    0.83
   0   7   6   -0.12    1.00
   0  -7  -6   -0.02    0.66
   0   7  -6    0.32    0.72
   0   7   6    0.42    1.07
   0   7  -6    0.16    0.82
   0   7  -6   -0.42    1.02
   0   7   7   -0.55    0.87
   0  -7  -7    0.22    0.73
   0   7   7    0.17    1.14
   0   7  -7   -0.44    0.75
   0   7  -7    0.59    1.87
   0   7   7    0.57    1.12
   0   7   8    8.43    1.33
   0   7  -8    7.89    0.90
   0   7   8    5.63    1.39
   0   7  -8    7.65    1.05
   0   7   8    6.97    1.16
   0   7  -9   22.77    1.67
   0   7  -9   25.60    1.56
   0   7   9   26.23    2.05
   0   7 -10   10.61    1.17
   0   7 -10   10.24    1.28
   0   7 -10   11.82    2.39
   0   7  10   11.65    1.77
   0  -7 -11   24.50    1.98
   0   7 -11   26.70    2.59
   0  -7 -12    3.71    1.20
   0   7 -12    2.42    0.97
   0  -7 -13    3.04    1.32
   0  -7 -13    4.72    1.11
   0  -7 -14    1.61    0.66
   0  -7 -14    3.27    1.11
   0  -7 -14    3.26    0.96
   0  -7 -15    3.54    0.93
   0   8   0  144.27    7.05
   0   8   0  143.43    7.05
   0   8   0  139.31    7.05
   0   8  -1  344.26   16.64
   0   8   1  334.44   16.64
   0   8  -1  338.83   16.64
   0   8  -1  342.98   16.65
   0   8  -1  336.62   16.65
   0   8   2   21.29    1.32
   0   8  -2   19.80    1.33
   0   8  -2   18.17    1.32
   0   8  -2   19.85    1.27
   0   8  -3    7.89    1.15
   0   8   3    5.57    0.91
   0  -8  -3    5.96    0.75
   0   8   3    5.73    0.90
   0   8  -3    7.13    0.84
   0   8  -3    6.08    0.88
   0   8   4   66.82    3.50
   0   8  -4   68.16    3.47
   0   8   4   64.70    3.54
   0   8  -4   68.53    3.47
   0  -8  -4   68.60    3.44
   0   8  -4   70.28    3.55
   0   8   5   19.74    1.32
   0   8  -5   18.75    1.23
   0   8   5   19.66    1.38
   0   8  -5   16.39    1.26
   0   8   5   19.51    1.54
   0  -8  -5   18.93    1.18
   0   8  -5   18.72    1.43
   0   8  -6    2.90    1.09
   0   8   6    5.03    1.15
   0   8   6    3.81    1.09
   0   8  -6    3.21    0.81
   0  -8  -6    3.32    0.72
   0   8   6    3.44    0.89
   0   8  -7   52.43    2.78
   0   8   7   55.61    2.90
   0  -8  -7   54.82    2.72
   0   8  -7   50.49    2.75
   0   8   7   45.02    2.85
   0   8   7   50.25    2.96
   0   8   8   12.72    1.50
   0   8   8   11.84    1.39
   0   8  -8   11.91    1.07
   0   8  -8    8.36    1.16
   0   8   9    5.73    1.52
   0   8  -9    2.57    1.16
   0   8   9    4.12    1.36
   0   8  -9    3.89    1.03
   0   8 -10    1.08    1.07
   0   8 -10    1.89    1.11
   0   8  10    2.02    1.63
   0   8 -11    2.68    0.99
   0   8  11    0.91    1.70
   0  -8 -11   -0.20    1.44
   0  -8 -12    8.20    1.44
   0  -8 -12    8.07    1.24
   0  -8 -13    3.90    1.26
   0  -8 -13    4.06    1.06
   0  -8 -14    0.26    1.04
   0  -8 -14    2.43    0.59
   0  -8 -14    1.41    0.91
   0   9   0    0.60    0.85
   0   9   0   -0.09    0.85
   0   9   0    0.57    0.78
   0   9  -1    2.36    0.87
   0   9   1    1.65    0.86
   0   9   1    0.66    0.72
   0   9  -1    1.71    0.89
   0   9   1    1.46    0.87
   0  -9  -2   12.25    0.88
   0   9   2   10.49    0.96
   0   9  -2    9.52    1.06
   0   9   2   13.19    1.07
   0   9   3   20.04    1.33
   0   9   3   20.05    1.38
   0   9  -3   21.29    1.34
   0  -9   3   18.79    1.27
   0  -9  -3   20.74    1.22
   0   9  -3   20.91    1.54
   0   9   3   21.21    1.50
   0   9  -4   19.54    1.29
   0  -9  -4   18.04    1.18
   0   9   4   15.84    1.33
   0   9  -4   18.12    1.27
   0   9   4   20.65    1.36
   0   9   4   19.52    1.49
   0   9  -4   19.62    1.47
   0   9   5   10.16    1.14
   0   9  -5   10.92    1.29
   0   9   5   12.42    1.35
   0  -9  -5   12.62    0.96
   0   9  -5   12.36    1.05
   0   9   6   -1.20    0.91
   0   9  -6    0.19    1.16
   0   9   6   -0.05    1.17
   0   9   6    0.70    1.17
   0  -9  -6   -0.27    0.76
   0   9  -6    0.24    0.92
   0   9  -6    0.01    0.85
   0   9  -7    2.13    0.91
   0   9   7    3.82    1.27
   0   9   7    3.17    1.29
   0  -9  -7    4.56    0.92
   0   9   7    1.83    0.99
   0   9  -7    4.58    0.97
   0   9   8    3.21    1.35
   0   9  -8    1.93    1.08
   0   9   8    3.57    1.41
   0   9  -8    3.77    0.97
   0   9   9   11.10    1.51
   0   9  -9   10.38    1.23
   0   9  -9    9.54    1.20
   0   9   9    9.97    1.63
   0   9 -10   10.70    1.26
   0   9  10   11.86    1.80
   0   9  11   15.32    1.92
   0  -9 -12   13.71    1.46
   0   9  12    9.25    1.66
   0  -9 -12   13.41    1.32
   0  -9 -13   -0.15    0.98
   0  -9 -13    1.13    1.12
   0  -9 -14   14.86    1.15
   0  -9 -14   16.18    1.23
   0 -10   0    6.92    0.79
   0  10   0    5.15    0.94
   0  10   0    3.64    0.87
   0  10   0    4.63    0.79
   0 -10   1    0.20    0.74
   0 -10  -1    0.05    0.66
   0  10   1    0.36    0.91
   0  10  -1    0.52    0.87
   0  10   1    0.46    0.73
   0  10  -1    0.85    0.93
   0  10  -2    3.12    0.94
   0 -10  -2    2.24    0.67
   0 -10   2    2.26    0.74
   0  10   2    1.85    0.89
   0  10   2    1.35    0.98
   0  10   2    2.72    0.76
   0  10   3    2.94    0.86
   0  10  -3    3.30    0.94
   0 -10   3    3.14    0.74
   0 -10  -3    4.21    0.70
   0  10   3    4.40    1.07
   0  10  -3    5.60    1.16
   0  10   3    3.76    0.94
   0  10  -4    0.56    1.16
   0 -10  -4    0.59    0.69
   0  10   4   -0.21    1.09
   0  10   4    0.34    0.85
   0  10   5    0.68    0.95
   0  10  -5   -0.12    1.23
   0  10   5    1.79    1.17
   0  10  -5    0.42    0.91
   0 -10  -5    0.49    0.76
   0  10  -5    2.12    0.92
   0  10   5    2.33    1.08
   0  10   6    4.88    1.07
   0  10  -6    4.00    1.31
   0  10   6    3.28    1.27
   0  10  -6    2.15    1.00
   0 -10  -6    3.89    0.87
   0  10  -6    5.18    0.99
   0  10   6    4.55    1.19
   0  10   7    3.24    1.31
   0 -10  -7    4.84    0.94
   0  10  -7    3.73    1.04
   0  10   7    4.17    1.10
   0  10   7    3.70    1.29
   0  10  -7    4.52    1.05
   0  10  -8    5.89    1.20
   0  10   8    8.76    1.44
   0  10   8    8.46    1.51
   0  10  -8    9.19    1.18
   0  10   9   -0.44    1.47
   0  10   9   -1.51    1.35
   0  10  -9    0.76    1.09
   0  10  10    2.95    1.33
   0  10  11    0.13    1.54
   0 -10 -12    7.17    1.25
   0 -10 -12    4.83    1.11
   0  10  12    6.10    1.46
   0 -10 -13    0.72    1.03
   0 -10 -13    0.54    0.92
   0 -11   0    0.92    0.77
   0  11   0    0.56    0.96
   0 -11  -1   -0.38    0.74
   0 -11   1    0.96    0.78
   0  11   1    0.07    0.75
   0  11   1   -0.52    0.97
   0  11  -2   -0.54    1.22
   0 -11   2    0.12    0.76
   0 -11  -2    0.42    0.71
   0  11   2    1.08    0.97
   0  11   2    0.51    1.00
   0  11   2   -0.73    0.84
   0  11  -2    0.42    0.96
   0  11  -3    5.22    1.30
   0 -11   3    5.39    0.78
   0 -11  -3    5.35    0.81
   0  11   3    5.43    1.05
   0  11   3    6.77    1.14
   0  11   3    5.86    0.97
   0  11  -3    4.52    1.03
   0  11  -4    1.07    1.27
   0 -11  -4   -0.42    0.76
   0  11   4    0.32    1.04
   0  11   4    0.15    1.14
   0  11   4   -0.43    0.93
   0  11  -4   -1.05    0.99
   0  11  -5    0.02    1.35
   0 -11  -5    0.85    0.83
   0  11   5    2.96    1.12
   0  11   5    0.86    1.26
   0  11   5    0.99    1.02
   0  11  -5    2.39    1.04
   0  11  -6    2.81    1.41
   0 -11  -6    2.52    0.93
   0  11   6    0.60    1.29
   0  11   6    1.72    1.21
   0  11  -6    2.51    1.02
   0  11   6    3.05    1.11
   0  11   7   -0.54    1.32
   0  11   7    0.03    1.34
   0  11  -7   -1.24    1.07
   0  11   8   10.22    1.50
   0  11   8    8.04    1.51
   0  11  -8    5.60    1.09
   0  11   9    2.41    1.48
   0  11   9    3.84    1.38
   0  11  10    1.18    1.41
   0  11  11    3.39    1.40
   0  11  12    1.04    1.19
   0 -11 -12    1.59    1.00
   0 -11 -13    0.42    0.85
   0 -12   0   17.92    1.27
   0  12   1    0.15    1.00
   0 -12  -1    1.05    0.82
   0 -12   1   -0.60    0.83
   0  12   1    0.72    1.05
   0 -12   2   10.28    1.00
   0 -12  -2   13.38    1.03
   0  12   2   11.39    1.22
   0  12   2   11.80    1.25
   0  12  -2   11.31    1.49
   0  12  -3    1.06    1.37
   0 -12  -3    1.72    0.83
   0  12   3    1.93    1.06
   0  12   3    2.78    1.14
   0  12  -3    0.75    1.08
   0  12   3    1.28    0.92
   0  12  -4   14.98    1.37
   0  12   4   15.05    1.39
   0 -12  -4   17.07    1.23
   0  12   4   16.26    1.54
   0  12  -4   18.20    1.71
   0  12   5   -0.73    1.13
   0  12  -5   -0.37    1.45
   0 -12  -5    0.83    0.90
   0  12   5    1.48    1.28
   0  12  -5    0.12    1.09
   0 -12  -6    9.05    1.08
   0  12  -6    6.40    1.19
   0  12   6    6.83    1.30
   0  12   6    8.12    1.44
   0  12   7    3.89    1.36
   0  12   7    3.14    1.39
   0  12   8   12.07    1.50
   0  12   8    8.88    1.55
   0  12   9    4.57    1.41
   0  12  10    1.51    1.28
   0  12  11    2.41    1.19
   0  12  12    1.90    0.99
   0 -12 -12    3.36    0.93
   0 -13   0   -0.83    0.91
   0 -13  -1   23.98    1.49
   0 -13   1   20.90    1.48
   0  13   2    1.40    1.09
   0  13   2    1.50    1.11
   0  13  -2    2.25    1.47
   0 -13   2    1.50    0.83
   0 -13  -2    1.98    0.89
   0  13  -3   13.50    1.68
   0  13   3   15.96    1.36
   0  13   3   11.29    1.42
   0  13   4   -0.41    1.11
   0  13   4    1.00    1.24
   0  13   5    4.36    1.16
   0  13   5    3.88    1.33
   0  13  -5    4.94    1.46
   0 -13  -5    4.57    0.99
   0  13   6    0.40    1.20
   0  13   6    2.90    1.35
   0  13  -6    0.69    1.38
   0 -13  -6   -1.40    0.96
   0  13   7   -0.74    1.28
   0  13   7   -1.58    1.37
   0  13   8    0.58    1.32
   0  13   9    9.13    1.38
   0  13  10   -0.29    1.11
   0  13  11    1.53    1.03
   0  13  12    2.32    0.79
   0 -13 -12    3.76    0.82
   0 -14   0   69.49    3.62
   0 -14  -1    0.78    0.95
   0 -14   1   -0.07    0.91
   0 -14  -2   19.20    1.30
   0  14  -2   19.83    1.71
   0 -14  -3    2.09    0.91
   0  14  -3    2.99    1.42
   0  14   3    2.06    1.23
   0 -14  -4   23.34    1.47
   0  14   4   18.80    1.69
   0  14  -4   18.19    1.79
   0  14   5   -0.09    1.30
   0  14  -5   -0.45    1.38
   0 -14  -5    0.98    0.94
   0  14  -6    7.33    1.39
   0 -14  -7    0.58    0.85
   0  14   7    1.69    1.27
   0 -14  -8    1.85    0.78
   0  14   8    1.59    1.21
   0  14   9   -0.72    1.06
   0  14  10    2.07    1.00
   0  14  11    0.10    0.80
   0 -14 -11   -0.91    0.84
   0  15   0   -0.52    1.38
   0 -15   0   -0.57    0.97
   0  15  -1   30.82    2.16
   0 -15  -1   34.26    1.93
   0 -15   1   29.07    1.85
   0  15  -2    8.80    1.43
   0 -15   2    6.34    0.94
   0 -15  -2    9.98    1.10
   0 -15   2    6.04    0.87
   0  15  -3    5.16    1.37
   0 -15  -3    4.47    0.98
   0  15  -4    1.26    1.32
   0 -15  -4    0.83    0.91
   0  15   5    2.72    1.21
   0  15  -5    2.04    1.30
   0 -15  -6    0.95    0.88
   0  15   6   -0.93    1.19
   0 -15  -7    3.92    0.83
   0  15   7    2.71    1.15
   0 -15  -8    0.64    0.68
   0  15   8   -0.39    1.01
   0  15   9    3.27    0.98
   0  15  10   -0.54    0.80
   0  16   0    2.66    1.32
   0 -16   0   -0.06    1.05
   0 -16   0    1.43    0.91
   0  16  -1   -0.96    1.29
   0  16   1    0.43    1.30
   0 -16  -1    1.72    1.00
   0 -16   1   -1.26    0.97
   0 -16  -1    0.52    0.95
   0  16  -2    2.21    1.30
   0 -16  -2    0.89    0.95
   0 -16  -2    1.76    0.94
   0  16  -3   -0.62    1.30
   0 -16  -3   -0.74    0.88
   0 -16  -4    1.51    0.87
   0  16  -4    3.26    1.27
   0  16   4    3.00    1.09
   0  16  -5   11.21    1.36
   0  16   5    7.77    1.17
   0  16   6    1.19    1.03
   0 -16  -6    1.05    0.74
   0  16   7    0.87    0.97
   0 -16  -7    0.04    0.66
   0 -16  -8    0.13    0.59
   0 -16  -8   -0.04    0.44
   0  16   8    0.19    0.91
   0  16   9    0.87    0.78
   0  17   0    0.06    1.22
   0  17   1    1.64    1.24
   0  17  -1   -0.32    1.24
   0 -17   1    0.30    0.81
   0  17   2    1.39    1.21
   0  17  -2    1.80    1.22
   0 -17  -2    0.81    0.86
   0  17   3    0.12    1.19
   0  17  -3   -0.37    1.19
   0 -17  -3   -0.18    0.78
   0  17  -4    0.70    1.18
   0 -17  -4    0.35    0.72
   0 -17  -5   -0.07    0.66
   0  17   5   -0.40    0.87
   0  17   6    0.05    0.84
   0 -17  -6    0.62    0.61
   0  17   7    0.66    0.77
   0 -17  -7   -0.16    0.54
   0  17   8   -0.18    0.67
   0  18   0    0.88    1.10
   0 -18   0    0.21    0.76
   0 -18  -1    2.06    0.79
   0  18  -1    0.84    1.10
   0  18   1    0.14    1.08
   0 -18   1    0.05    0.66
   0  18  -2   -0.68    1.08
   0  18   2    0.59    1.04
   0 -18  -2    0.59    0.73
   0  18  -3   -0.26    1.06
   0  18   3   -0.96    1.03
   0 -18  -3    0.74    0.66
   0 -18  -4    0.01    0.59
   0 -18  -5    1.38    0.56
   0 -18  -6    0.42    0.37
   0 -18  -6    0.62    0.49
   0 -19   0   -0.20    0.33
   0 -19   0   -0.32    0.58
   0 -19   1    1.00    0.48
   0 -19  -1    1.64    0.63
   0 -19  -2    1.25    0.60
   0 -19  -3   -0.36    0.54
   0 -19  -4    1.61    0.40
   0 -19  -4    2.87    0.51
   0 -19  -5    0.79    0.41
   1   0 -16   54.70    2.86
   1   0 -15    0.65    1.06
   1   0 -14    4.28    1.25
   1   0 -13   -1.82    2.11
   1   0 -13   -0.23    0.84
   1   0 -13   -0.04    1.37
   1   0 -12  104.88    4.88
   1   0 -12   87.59    4.78
   1   0 -12  100.96    5.22
   1   0 -12   94.24    4.92
   1   0 -11   -0.06    0.77
   1   0 -11   -0.22    1.32
   1   0 -11   -0.07    1.16
   1   0 -11    0.12    2.07
   1   0 -11    0.20    0.81
   1   0 -10   20.72    1.65
   1   0 -10   18.31    2.20
   1   0 -10   18.77    1.22
   1   0 -10   20.22    1.46
   1   0  -9   -0.59    1.79
   1   0  -9    0.51    1.02
   1   0  -9    0.41    0.58
   1   0  -8  469.35   23.06
   1   0  -8  479.74   23.14
   1   0  -8  470.26   23.05
   1   0  -7    0.56    0.52
   1   0  -7    0.10    0.63
   1   0  -7    1.12    1.73
   1   0  -7   -0.28    0.55
   1   0  -6   97.17    4.89
  -1   0   6  101.49    4.94
   1   0  -6   99.91    4.90
   1   0  -6   99.24    5.15
  -1   0   5    0.26    0.34
   1   0  -5    0.10    0.38
  -1   0   5    0.42    0.60
   1   0  -5    0.33    0.44
   1   0  -5   -0.01    0.21
   1   0  -4 8988.26  459.67
   1   0  -4 9989.66  459.68
  -1   0   4 9999.00  459.69
   1   0  -3   -0.36    0.22
   1   0  -3   -0.14    0.35
  -1   0   3    0.30    0.41
   1   0  -2   64.17    3.14
   1   0  -1   -0.03    0.12
  -1   0   0   38.31    1.98
   1   0   0   42.52    1.98
  -1   0  -1   -0.06    0.25
   1   0   2   62.89    3.04
  -1   0  -2   60.66    3.04
  -1   0  -2   61.25    3.05
  -1   0  -3    0.04    0.40
   1   0   3    0.26    0.31
  -1   0  -3    1.09    1.33
  -1   0  -3   -0.35    0.41
  -1   0  -4 3912.98  194.63
  -1   0  -4 4029.14  194.61
  -1   0  -4 3921.38  194.63
  -1   0  -4 4033.69  194.62
  -1   0  -5    0.22    0.44
  -1   0  -5   -0.87    1.31
  -1   0  -5    0.55    0.48
  -1   0  -5    0.13    0.42
  -1   0  -6  112.51    5.66
  -1   0  -6  110.60    5.69
  -1   0  -6  114.23    5.72
  -1   0  -6  120.09    5.67
  -1   0  -6  118.21    5.87
  -1   0  -7    1.41    1.61
  -1   0  -7   -0.79    0.60
  -1   0  -7   -0.04    1.12
  -1   0  -7   -0.29    0.62
  -1   0  -8  271.71   13.16
  -1   0  -8  266.69   13.08
  -1   0  -8  267.13   13.06
  -1   0  -8  258.79   13.03
  -1   0  -8  268.39   13.03
  -1   0  -9    0.33    0.68
  -1   0  -9    0.14    1.23
  -1   0  -9   -0.06    0.97
  -1   0  -9    1.43    0.70
  -1   0 -10  241.54   11.74
  -1   0 -10  239.57   11.77
  -1   0 -10  242.42   11.80
  -1   0 -10  246.17   11.93
  -1   0 -10  229.48   11.75
  -1   0 -11   -0.39    2.02
  -1   0 -11   -1.14    1.19
  -1   0 -11    1.03    0.84
  -1   0 -11   -1.57    1.34
  -1   0 -11   -0.59    0.80
  -1   0 -12   38.61    2.30
  -1   0 -12   35.00    2.06
  -1   0 -13    0.65    1.32
  -1   0 -13    0.11    0.86
  -1   0 -14    8.91    1.22
  -1   0 -15   -1.35    0.94
  -1   0 -15   -0.14    0.65
  -1   0 -16   30.85    1.74
   1  -1 -16   21.37    1.37
   1   1 -16   18.97    1.38
   1  -1 -15    0.24    1.05
   1   1 -15   -2.12    1.09
   1   1 -14    2.53    1.23
   1  -1 -14    0.35    1.25
   1  -1 -13   13.53    1.16
   1   1 -13   13.71    1.16
   1  -1 -13   17.47    1.62
   1   1 -13   15.29    1.57
   1   1 -13   18.19    2.29
   1  -1 -13   14.71    2.28
   1   1 -13   15.62    1.21
   1   1 -12  123.02    5.89
   1  -1 -12  118.88    5.91
   1  -1 -12  117.15    5.59
   1  -1 -12  103.28    5.51
   1   1 -12  105.83    5.51
   1   1 -12  109.29    5.52
   1   1 -12  108.35    5.62
   1  -1 -12  112.67    5.63
   1   1 -11   25.84    1.74
   1   1 -11   27.54    2.48
   1  -1 -11   26.34    2.51
   1  -1 -11   25.97    1.75
   1   1 -11   24.01    1.52
   1   1 -11   26.06    1.90
   1  -1 -11   23.43    1.84
   1   1 -11   24.56    1.53
   1   1 -10    0.67    2.00
   1  -1 -10    0.98    2.03
   1   1 -10    0.35    0.74
   1  -1 -10   -0.09    1.07
   1   1 -10   -1.07    1.04
   1   1 -10    0.37    0.68
   1  -1 -10    0.32    0.65
   1   1 -10   -0.65    1.29
   1  -1  -9   28.11    1.62
   1   1  -9   31.73    1.65
   1  -1  -9   28.84    1.83
   1   1  -9   31.04    1.81
   1   1  -9   30.85    1.97
   1  -1  -9   32.15    2.39
   1   1  -9   30.76    2.39
   1   1  -8  525.89   26.10
   1   1  -8  544.97   26.19
   1  -1  -8  541.92   26.19
   1   1  -8  536.79   26.12
   1   1  -7  188.76    9.37
   1  -1  -7  192.64    9.34
   1   1  -7  189.97    9.33
  -1   1   7  190.87    9.41
   1  -1  -7  191.51    9.50
   1   1  -7  195.14    9.51
   1   1  -7  187.18    9.35
   1   1  -6  103.64    5.39
   1  -1  -6  108.96    5.33
   1   1  -6  109.98    5.34
  -1   1   6  110.83    5.42
  -1  -1   6  100.95    5.34
   1   1  -6  105.87    5.33
   1   1  -6  114.43    5.58
   1  -1  -6  115.77    5.58
   1   1  -6  114.98    5.35
   1   1  -5    2.71    0.73
  -1   1   5    2.32    0.52
   1   1  -5    2.64    0.43
   1  -1  -5    2.49    0.39
   1  -1  -5    2.26    1.34
   1   1  -5    3.19    0.48
   1   1  -5    3.12    0.43
  -1  -1   5    3.26    0.50
  -1   1   5    2.56    0.71
   1   1  -4   45.67    2.21
  -1   1   4   45.07    2.26
  -1  -1   4   39.82    2.20
   1   1  -4   44.06    2.23
  -1   1   4   44.93    2.22
   1   1  -4   42.06    2.19
   1  -1  -4   44.99    2.19
   1   1  -4   43.68    2.19
  -1   1   4   46.18    2.20
  -1   1   3   30.64    1.65
   1   1  -3   31.46    1.59
  -1   1   3   30.13    1.60
   1   1  -3   32.78    1.59
  -1   1   2   12.42    0.69
   1   1  -2   12.00    0.77
   1  -1  -2   11.36    0.67
  -1   1   2   11.20    0.73
   1   1  -2   12.74    0.66
   1  -1  -1   12.84    0.66
   1   1  -1   12.64    0.69
   1  -1   0 1227.95   59.93
  -1   1  -1  118.34    5.84
  -1   1  -1  121.36    5.84
  -1   1  -1  121.09    5.85
   1   1   1  120.78    5.84
  -1   1  -1  120.80    5.84
  -1   1  -1  112.45    5.84
  -1   1  -2   78.07    3.69
  -1  -1  -2   70.91    3.68
  -1   1  -2   79.51    3.71
   1   1   2   75.37    3.68
  -1   1  -2   72.50    3.70
  -1   1  -2   79.45    3.73
  -1   1  -2   71.93    3.68
  -1  -1  -2   75.42    3.67
  -1  -1  -3   26.74    1.37
  -1   1  -3   27.75    1.39
  -1   1  -3   27.34    1.39
  -1  -1  -3   26.09    1.38
   1   1   3   26.63    1.37
   1  -1   3   25.97    1.33
  -1   1  -3   27.48    1.50
  -1   1  -3   26.23    1.60
  -1  -1  -3   25.52    1.99
  -1   1  -3   26.82    1.87
  -1   1  -4  401.54   19.90
  -1   1  -4  398.23   19.88
  -1  -1  -4  406.26   19.87
  -1   1  -4  407.51   19.88
  -1   1  -4  404.76   19.89
  -1  -1  -4  414.22   19.88
  -1   1  -4  419.74   19.89
  -1  -1  -4  409.06   19.86
  -1   1  -4  393.46   19.92
  -1  -1  -4  399.20   19.92
  -1   1  -5   46.40    2.58
  -1  -1  -5   50.03    2.46
  -1   1  -5   47.45    2.47
  -1  -1  -5   49.34    2.44
  -1   1  -5   49.91    2.45
  -1   1  -5   48.35    2.46
  -1  -1  -5   48.28    2.43
  -1   1  -5   47.60    2.54
  -1  -1  -5   48.82    2.41
  -1   1  -5   49.59    2.79
  -1  -1  -5   47.30    2.79
  -1   1  -6   12.02    1.12
  -1  -1  -6   12.59    0.84
  -1   1  -6   11.64    0.83
  -1  -1  -6   11.34    0.79
  -1   1  -6   12.13    0.82
   1   1   6   10.11    0.89
  -1   1  -6   10.44    0.87
  -1  -1  -6   11.42    0.78
  -1   1  -6   14.54    1.24
  -1   1  -6   12.40    0.83
  -1   1  -6   12.94    1.73
  -1  -1  -6   13.50    1.74
  -1  -1  -7  664.03   32.29
  -1   1  -7  674.30   32.29
  -1   1  -7  661.62   32.29
  -1   1  -7  658.65   32.31
  -1   1  -7  629.87   32.32
  -1  -1  -7  666.87   32.32
  -1  -1  -7  653.05   32.35
  -1   1  -7  665.01   32.35
  -1   1  -8  290.30   14.89
  -1  -1  -8  297.06   14.88
  -1  -1  -8  297.35   14.84
  -1   1  -8  311.07   14.85
  -1   1  -8  304.48   14.86
  -1  -1  -8  293.11   14.87
  -1   1  -8  316.28   14.96
  -1  -1  -8  308.90   14.96
  -1   1  -8  310.87   14.84
  -1   1  -9   10.00    1.34
  -1  -1  -9    9.09    1.34
  -1  -1  -9   10.48    1.14
  -1   1  -9    9.57    1.12
  -1   1  -9    9.29    0.90
  -1   1  -9    9.91    0.85
  -1  -1  -9   10.17    0.87
  -1  -1 -10    2.09    0.77
  -1   1 -10    1.95    0.75
  -1   1 -10    2.78    0.82
  -1   1 -10    2.71    1.29
  -1   1 -10    2.04    0.78
  -1  -1 -10    0.18    1.29
  -1  -1 -10    1.79    1.06
  -1   1 -10    1.99    1.09
  -1  -1 -10    3.09    2.00
  -1   1 -10    2.17    2.05
  -1   1 -11   34.49    1.99
  -1   1 -11   33.31    2.22
  -1  -1 -11   37.52    2.23
  -1   1 -11   35.72    2.69
  -1  -1 -11   33.63    2.11
  -1   1 -11   35.65    1.94
  -1  -1 -11   33.12    1.94
  -1   1 -11   34.45    1.96
  -1  -1 -12   85.53    4.23
  -1  -1 -12   83.06    4.30
  -1   1 -12   87.47    4.28
  -1   1 -12   79.89    4.15
  -1  -1 -12   75.22    4.14
  -1  -1 -13   33.00    2.08
  -1   1 -13   33.52    2.05
  -1   1 -13   29.40    1.80
  -1  -1 -13   29.39    1.80
  -1   1 -14    4.94    1.13
  -1  -1 -14    3.13    1.15
  -1   1 -15    1.32    0.95
  -1  -1 -15    1.64    0.93
  -1   1 -15    0.35    0.65
  -1  -1 -15   -0.58    0.66
  -1  -1 -16   -1.11    0.80
   1  -2 -16   11.04    1.04
   1   2 -16    8.91    1.06
   1   2 -15    8.66    1.19
   1  -2 -15    8.45    1.16
   1  -2 -14    1.99    1.26
   1   2 -14   -0.70    1.22
   1   2 -14    0.93    0.90
   1   2 -13   19.44    1.68
   1  -2 -13   19.43    1.71
   1   2 -13   17.37    1.27
   1  -2 -13   15.77    1.28
   1   2 -13   20.21    1.35
   1  -2 -12   39.38    2.33
   1   2 -12   39.21    2.17
   1   2 -12   37.71    2.41
   1  -2 -12   39.90    2.40
   1  -2 -12   41.78    2.99
   1   2 -12   43.01    2.98
   1   2 -12   35.81    2.12
   1  -2 -11    4.03    1.31
   1   2 -11    2.18    0.81
   1   2 -11    1.15    1.37
   1   2 -11    4.38    2.17
   1  -2 -11    1.72    2.18
   1  -2 -11    1.02    1.21
   1   2 -11    1.18    0.80
   1  -2 -10    9.16    1.25
   1   2 -10   10.62    0.94
   1   2 -10   12.06    1.46
   1   2 -10   11.01    0.93
   1   2 -10    9.83    2.13
   1  -2 -10    9.32    2.15
   1  -2  -9    0.71    1.90
   1   2  -9    0.86    0.65
   1   2  -9    0.73    0.65
   1   2  -9    0.78    0.97
   1   2  -9    0.49    1.27
   1   2  -8    3.23    0.58
  -1   2   8    3.23    1.00
   1   2  -8    1.99    1.72
   1  -2  -8    3.27    1.76
   1   2  -8    2.89    0.59
   1   2  -8    2.84    0.63
   1   2  -8    2.54    0.76
   1   2  -8    2.71    1.18
   1   2  -7   -0.30    1.15
  -1   2   7   -1.16    1.06
   1  -2  -7   -0.62    1.72
   1   2  -7   -1.22    1.75
   1  -2  -7    0.18    0.46
   1   2  -7    0.60    0.90
   1   2  -7   -0.16    0.52
   1   2  -7    0.40    0.73
   1   2  -7    0.61    0.61
  -1   2   6    5.57    0.79
   1  -2  -6    6.95    0.56
   1   2  -6    7.15    0.63
   1  -2  -6    6.92    1.69
   1   2  -6    9.72    1.74
   1   2  -6    7.04    0.96
   1   2  -6    7.27    0.63
   1   2  -6    6.56    0.76
   1   2  -6    7.30    0.69
  -1   2   6    6.57    1.06
   1   2  -5    3.28    0.52
   1   2  -5    3.16    0.73
  -1   2   5    2.29    0.59
   1   2  -5    3.54    0.45
   1  -2  -5    3.49    0.39
   1  -2  -5    1.96    1.37
  -1   2   5    3.55    0.79
   1   2  -5    3.88    0.55
   1   2  -5    3.80    0.46
   1  -2  -4   22.84    1.22
   1  -2  -4   23.12    1.19
   1   2  -4   21.25    1.19
  -1   2   4   23.50    1.26
   1   2  -4   24.36    1.26
  -1   2   4   24.95    1.35
   1   2  -4   22.49    1.24
   1   2  -4   22.44    1.20
   1   2  -4   25.48    1.33
   1   2  -4   22.70    1.23
   1  -2  -4   23.30    1.68
   1   2  -3   45.84    2.33
   1   2  -3   47.42    2.31
  -1   2   3   48.28    2.34
   1   2  -3   49.06    2.36
  -1   2   3   44.65    2.38
   1  -2  -3   45.42    2.32
   1   2  -3   45.96    2.39
   1   2  -3   45.89    2.35
   1   2  -3   48.02    2.38
  -1   2   3   43.74    2.32
  -1   2   2   66.69    3.27
   1   2  -2   63.20    3.27
   1   2  -2   65.25    3.22
   1   2  -2   65.73    3.23
  -1   2   2   69.97    3.25
   1  -2  -2   64.89    3.24
  -1   2   1   29.43    1.55
  -1   2   1   32.35    1.53
   1   2  -1   30.64    1.50
   1   2  -1   30.56    1.50
   1  -2  -1   28.03    1.52
   1   2   0    4.94    0.36
   1  -2   0    5.59    0.38
  -1   2  -1    6.56    0.49
  -1   2  -1    6.27    0.67
   1  -2   1    6.02    0.40
   1   2   1    5.94    0.43
   1   2   2  209.21   10.20
  -1   2  -2  220.02   10.20
  -1  -2  -2  209.73   10.19
  -1   2  -2  202.51   10.21
  -1  -2  -2  206.10   10.19
  -1   2  -2  209.34   10.20
   1  -2   2  195.42   10.19
  -1   2  -2  217.65   10.20
  -1   2  -2  202.05   10.22
  -1   2  -2  224.90   10.20
  -1   2  -3  649.67   31.88
  -1   2  -3  649.56   31.88
  -1  -2  -3  654.01   31.87
  -1   2  -3  649.13   31.88
  -1  -2  -3  663.45   31.86
  -1  -2  -3  657.43   31.93
  -1   2  -3  644.50   31.90
  -1   2  -3  666.36   31.89
  -1   2  -3  648.34   31.87
  -1   2  -3  649.39   31.88
  -1   2  -3  641.55   31.87
  -1   2  -4   60.54    2.87
  -1  -2  -4   55.42    2.81
  -1   2  -4   57.18    2.82
  -1  -2  -4   55.39    2.79
  -1   2  -4   55.64    2.82
   1   2   4   56.46    2.85
  -1   2  -4   57.12    3.05
  -1  -2  -4   54.37    3.08
  -1   2  -4   58.44    2.91
  -1   2  -4   56.00    2.81
  -1   2  -4   56.61    2.81
  -1   2  -5   33.11    1.64
  -1   2  -5   33.63    2.13
  -1  -2  -5   29.66    2.14
  -1   2  -5   29.16    1.84
  -1   2  -5   31.98    1.76
  -1  -2  -5   31.31    1.63
  -1   2  -5   33.18    1.65
   1   2   5   32.80    1.72
  -1  -2  -5   29.64    1.57
  -1   2  -5   31.21    1.64
  -1  -2  -5   29.66    1.58
  -1  -2  -5   30.81    1.60
  -1   2  -5   32.50    1.63
  -1   2  -6   -0.14    1.10
   1   2   6   -0.11    0.68
  -1   2  -6   -0.20    0.57
  -1  -2  -6   -0.94    0.58
  -1  -2  -6   -0.19    1.61
  -1   2  -6    1.11    1.65
  -1   2  -6   -0.27    0.92
  -1   2  -6    0.29    0.60
   1   2   6   -0.28    0.91
  -1  -2  -6    0.26    0.47
  -1   2  -6   -0.14    0.59
  -1   2  -7   22.58    1.28
  -1  -2  -7   21.42    1.24
  -1  -2  -7   22.71    1.31
  -1   2  -7   24.79    2.05
  -1  -2  -7   24.02    2.02
  -1   2  -7   22.53    1.27
  -1   2  -7   20.95    1.32
  -1   2  -7   19.96    1.60
  -1   2  -8    2.69    0.71
  -1   2  -8    2.35    0.79
  -1   2  -8    2.40    0.66
  -1   2  -8    3.37    0.97
  -1  -2  -8    2.81    1.74
  -1   2  -8    3.94    1.78
  -1   2  -8    2.64    0.73
  -1   2  -8    3.77    0.64
  -1   2  -9    0.81    0.67
  -1   2  -9   -0.69    1.24
  -1  -2  -9    0.94    1.24
  -1   2  -9   -0.38    1.00
  -1  -2  -9    0.31    1.01
  -1   2  -9    0.48    0.73
  -1   2  -9   -0.24    1.99
  -1   2 -10    3.42    0.76
  -1  -2 -10    1.80    0.78
  -1   2 -10    3.71    1.32
  -1   2 -10    2.86    0.80
  -1  -2 -10    1.71    1.31
  -1  -2 -10    3.81    1.09
  -1   2 -10    1.41    0.86
  -1  -2 -10    0.75    2.00
  -1   2 -10    2.44    2.11
  -1  -2 -11    9.45    0.99
  -1   2 -11   10.62    1.08
  -1   2 -11   11.65    2.16
  -1  -2 -11   10.58    1.25
  -1   2 -11    9.14    1.01
  -1   2 -11    8.75    1.48
  -1  -2 -11   10.33    1.48
  -1   2 -12    5.22    1.03
  -1   2 -12    6.61    1.37
  -1  -2 -12    4.19    1.45
  -1   2 -12    5.11    0.91
  -1  -2 -12    5.32    1.21
  -1  -2 -13    4.90    1.42
  -1  -2 -13    4.12    0.90
  -1   2 -13    5.31    1.33
  -1  -2 -13    5.94    1.18
  -1   2 -13    5.23    0.90
  -1  -2 -14    1.60    1.14
  -1  -2 -14    1.45    0.79
  -1   2 -14    2.80    1.12
  -1   2 -14    1.07    0.78
  -1  -2 -15   17.71    1.26
  -1   2 -15   18.72    1.28
  -1  -2 -16    5.14    0.83
   1  -3 -16    1.04    0.87
   1  -3 -15    4.34    1.08
   1   3 -15    2.78    1.10
   1  -3 -14    1.24    1.26
   1   3 -14    2.26    1.23
   1  -3 -14    2.60    1.16
   1   3 -14    4.29    0.92
   1  -3 -13    0.04    1.43
   1   3 -13    1.31    0.83
   1   3 -13    1.53    2.23
   1  -3 -13    2.56    0.85
   1   3 -13    1.91    1.36
   1   3 -13    2.58    0.96
   1   3 -12    1.41    0.93
   1  -3 -12    0.99    1.41
   1  -3 -12   -1.39    2.21
   1   3 -12    1.21    2.29
   1   3 -12    0.76    0.85
   1   3 -12    2.23    1.40
   1  -3 -12    0.90    1.25
   1  -3 -11    2.19    1.23
   1   3 -11    1.33    0.81
   1   3 -11    3.39    1.41
   1  -3 -11    2.09    2.19
   1   3 -11    4.65    2.25
   1   3 -11    2.65    0.86
   1   3 -10   13.60    1.08
   1   3 -10   15.09    1.07
   1   3 -10   17.52    2.29
   1  -3 -10   14.65    2.31
   1   3 -10   14.96    1.57
   1   3  -9    3.85    0.70
   1   3  -9    4.17    1.33
   1   3  -9    3.94    0.85
   1   3  -9    3.68    0.70
   1  -3  -9    5.49    1.93
  -1   3   8    5.41    1.18
   1   3  -8    6.70    1.23
   1   3  -8    5.31    0.68
   1   3  -8    5.07    0.83
   1  -3  -8    4.79    1.78
   1   3  -8    6.15    1.81
   1   3  -8    5.25    0.66
   1   3  -7   -0.35    1.17
  -1   3   7    0.42    0.81
   1   3  -7    0.28    0.58
  -1   3   7   -1.78    1.12
   1  -3  -7    0.14    1.72
   1   3  -7    0.45    1.78
   1   3  -7   -0.03    0.60
   1   3  -7    0.60    0.72
  -1   3   6   60.66    3.11
   1  -3  -6   58.28    2.99
   1   3  -6   61.45    3.03
  -1   3   6   59.52    3.20
   1   3  -6   60.73    3.04
   1  -3  -6   61.42    3.43
   1   3  -6   64.72    3.49
   1   3  -6   60.47    3.07
   1   3  -6   62.97    3.18
   1   3  -5    0.74    0.55
   1   3  -5    1.03    1.01
  -1   3   5    0.55    0.60
  -1   3   5    0.94    0.83
   1   3  -5    0.56    0.60
   1  -3  -5    0.97    0.54
   1  -3  -5    1.04    1.41
   1  -3  -5    0.64    0.36
   1   3  -5    1.07    0.42
   1   3  -4   13.36    1.10
   1  -3  -4   12.70    0.83
   1   3  -4   14.35    1.03
   1   3  -4   13.82    0.79
  -1   3   4   14.51    0.89
   1   3  -4   14.93    0.88
  -1   3   4   12.72    1.01
   1   3  -4   13.72    0.85
   1   3  -4   14.39    0.86
   1  -3  -4   12.54    1.36
   1   3  -3    3.95    0.54
   1   3  -3    4.04    0.54
  -1   3   3    3.89    0.53
   1   3  -3    2.77    0.25
   1   3  -3    3.71    0.41
   1   3  -3    2.00    0.93
   1   3  -3    3.36    0.73
   1  -3  -3    4.18    0.48
   1   3  -2    8.90    0.81
   1   3  -2    7.48    0.76
   1  -3  -2    9.09    0.60
   1   3  -2    8.66    0.55
  -1   3   2    7.59    0.67
  -1   3   1  200.64    9.44
   1   3  -1  191.79    9.42
  -1   3   1  191.41    9.45
   1  -3  -1  191.06    9.43
  -1   3   1  191.92    9.42
  -1   3   0    4.85    0.41
  -1   3   0    4.92    0.53
  -1   3   0    5.69    0.45
   1   3   0    5.43    0.32
  -1   3  -1    7.54    0.49
   1   3   1    6.60    0.64
  -1   3  -1    5.85    0.61
  -1   3  -1    6.75    0.61
   1  -3   1    7.49    0.52
  -1   3  -1    6.73    0.52
   1  -3   2    1.32    0.38
  -1   3  -2    1.73    0.55
  -1   3  -2    0.91    0.55
   1   3   2    0.57    0.67
  -1   3  -2    1.86    0.40
  -1   3  -2    1.89    0.85
  -1   3  -2    1.64    0.48
  -1   3  -2    1.37    0.76
  -1   3  -3   16.69    0.96
  -1   3  -3   16.98    0.92
  -1   3  -3   15.46    1.08
   1  -3   3   16.62    0.85
  -1  -3  -3   16.61    0.88
  -1   3  -3   15.96    0.92
  -1  -3  -3   15.07    0.85
  -1   3  -3   14.97    0.94
  -1   3  -3   17.86    1.52
  -1  -3  -3   15.08    1.79
  -1   3  -3   17.19    1.16
   1   3   3   16.70    1.02
  -1   3  -3   16.19    0.92
  -1   3  -4   35.31    1.81
  -1   3  -4   33.85    1.96
  -1   3  -4   35.39    1.90
  -1  -3  -4   33.99    1.79
  -1   3  -4   36.79    1.81
  -1   3  -4   37.32    1.81
  -1  -3  -4   33.57    1.75
  -1   3  -4   36.15    1.81
   1   3   4   34.18    1.86
  -1  -3  -4   33.29    2.27
  -1   3  -4   37.25    2.17
  -1   3  -4   34.85    1.80
  -1   3  -5    5.25    1.09
  -1   3  -5    4.85    0.65
  -1  -3  -5    4.01    0.53
  -1   3  -5    4.83    0.61
  -1   3  -5    6.80    1.62
  -1  -3  -5    4.76    1.68
  -1   3  -5    4.40    0.57
  -1  -3  -5    4.47    0.57
   1   3   5    4.47    0.86
  -1   3  -5    3.99    0.57
  -1  -3  -5    4.23    0.47
  -1   3  -6   33.81    1.81
  -1   3  -6   33.70    1.78
  -1   3  -6   33.56    1.77
  -1   3  -6   31.70    1.77
  -1  -3  -6   34.84    1.79
   1   3   6   32.93    1.92
  -1   3  -6   32.83    2.38
  -1  -3  -6   31.98    2.34
  -1   3  -6   34.16    1.82
  -1   3  -6   34.10    2.01
   1   3   6   30.82    1.85
  -1   3  -7   13.42    1.92
  -1  -3  -7   13.56    1.74
  -1   3  -7   13.14    1.00
  -1   3  -7   12.51    0.92
  -1   3  -7   13.53    1.32
   1   3   7   12.67    1.09
  -1   3  -7   13.27    0.96
  -1   3  -8   11.98    0.91
  -1   3  -8   11.45    1.01
  -1   3  -8   10.63    0.96
  -1   3  -8   11.37    0.88
  -1   3  -8   11.63    1.34
  -1  -3  -8   10.93    1.80
  -1   3  -8   11.80    1.92
  -1   3  -8   12.14    0.91
  -1   3  -9    0.98    0.83
  -1   3  -9   -0.02    2.04
  -1   3  -9   -0.59    1.24
  -1   3  -9    0.84    0.73
  -1   3  -9   -0.05    0.72
  -1  -3 -10    4.18    1.38
  -1   3 -10    5.63    0.90
  -1  -3 -10    4.89    1.12
  -1   3 -10    4.30    0.83
  -1   3 -10    5.04    1.36
  -1   3 -11   19.09    1.43
  -1   3 -11   17.31    1.35
  -1   3 -11   25.86    2.47
  -1  -3 -11   23.94    1.79
  -1   3 -11   20.53    1.73
  -1  -3 -11   22.46    1.57
  -1   3 -12   17.79    1.32
  -1   3 -12   19.24    1.68
  -1  -3 -12   21.56    1.78
  -1  -3 -12   20.00    1.55
  -1   3 -13    0.65    0.84
  -1  -3 -13    0.91    0.85
  -1  -3 -13    1.28    1.09
  -1   3 -14    8.36    0.87
  -1  -3 -14    5.88    0.87
  -1   3 -14    7.75    1.20
  -1  -3 -15    1.91    0.64
  -1  -3 -15    4.05    0.97
  -1  -3 -16    3.23    0.79
   1  -4 -16    0.25    0.86
   1  -4 -15   -0.64    1.03
   1  -4 -14    1.10    1.25
   1   4 -14   -0.47    1.21
   1  -4 -14    0.87    1.11
   1  -4 -13    4.01    1.46
   1   4 -13    2.77    0.97
   1   4 -13    6.92    2.23
   1   4 -13    3.25    1.34
   1  -4 -13    3.99    1.21
   1  -4 -12    1.36    1.44
   1   4 -12    0.06    0.83
   1   4 -12   -0.83    1.37
   1   4 -12   -0.91    0.95
   1   4 -12    3.59    2.34
   1  -4 -12    0.78    1.23
   1   4 -11    0.79    0.83
   1   4 -11    1.23    0.82
   1   4 -11    0.16    1.40
   1  -4 -11    1.90    2.15
   1   4 -11    1.87    2.31
   1   4 -10    5.35    0.86
   1   4 -10    6.54    2.23
   1  -4 -10    6.21    2.14
   1   4 -10    5.49    0.81
   1   4 -10    5.55    1.37
   1   4  -9   10.23    1.01
  -1   4   9    9.80    1.33
   1   4  -9    9.04    0.83
   1   4  -9    9.17    1.34
   1   4  -8    0.24    0.79
   1   4  -8    0.22    0.62
   1  -4  -8   -0.56    1.76
   1   4  -8   -0.51    1.86
   1   4  -8    0.40    0.60
  -1   4   7   30.87    2.09
  -1   4   7   31.78    1.92
   1   4  -7   35.19    1.78
   1  -4  -7   31.88    2.44
   1   4  -7   35.32    2.50
   1   4  -7   32.95    1.84
   1   4  -7   34.72    2.02
   1   4  -7   32.48    1.78
  -1   4   6    4.46    0.82
   1  -4  -6    4.68    1.63
   1   4  -6    3.91    1.82
  -1   4   6    4.73    1.07
   1   4  -6    5.16    0.78
   1   4  -6    4.48    0.67
   1   4  -6    5.40    1.20
   1   4  -5    3.03    1.05
   1  -4  -5    0.44    0.59
  -1   4   5    0.97    0.62
   1   4  -5    0.36    0.47
   1  -4  -5    0.60    0.32
   1   4  -5    0.34    0.99
  -1   4   5    0.99    0.87
   1  -4  -5    3.89    1.49
   1   4  -5    1.96    0.67
   1   4  -5    0.81    0.61
   1   4  -4  146.69    7.27
   1   4  -4  148.25    7.30
  -1   4   4  143.90    7.33
   1   4  -4  144.58    7.28
   1   4  -4  151.66    7.27
  -1   4   4  147.03    7.30
   1  -4  -4  141.29    7.36
   1   4  -4  154.22    7.31
   1  -4  -4  149.81    7.27
   1   4  -3   28.99    1.56
   1   4  -3   29.31    1.56
   1   4  -3   29.33    1.49
  -1   4   3   28.08    1.49
   1   4  -3   28.51    1.43
   1   4  -3   25.51    1.39
   1  -4  -3   28.65    1.44
   1   4  -2    7.69    0.73
  -1   4   2    7.89    0.66
   1   4  -2    8.14    0.56
   1  -4  -2    8.58    0.62
  -1   4   1   58.42    2.91
   1   4  -1   60.26    2.90
  -1   4   1   60.03    2.95
   1   4  -1   54.43    2.95
   1   4  -1   57.17    2.99
  -1   4   0    0.39    0.50
   1   4   0    0.11    0.62
  -1   4   0    0.10    0.47
   1   4   0    0.35    0.29
  -1   4   0    0.39    0.60
   1   4   1   10.06    0.85
  -1   4  -1   11.58    0.75
  -1   4  -1   10.75    0.84
  -1   4  -1   11.72    0.67
  -1   4  -1   11.37    0.75
  -1   4  -2   49.39    2.36
  -1   4  -2   45.58    2.39
  -1   4  -2   47.21    2.37
  -1   4  -2   45.93    2.39
   1  -4   2   47.70    2.37
   1   4   2   46.51    2.42
   1  -4   3   -0.18    0.39
   1   4   3   -0.40    0.65
  -1   4  -3    0.30    0.48
  -1   4  -3   -0.54    0.75
  -1   4  -3   -0.06    0.45
  -1   4  -3    0.00    0.52
  -1   4  -3   -0.99    1.24
  -1  -4  -3   -0.27    0.34
  -1   4  -3   -0.22    0.42
  -1   4  -3   -0.29    0.85
  -1   4  -4   16.54    1.34
  -1   4  -4   19.14    1.28
  -1   4  -4   18.97    1.06
  -1  -4  -4   18.51    1.04
   1   4   4   18.53    1.23
  -1   4  -4   18.86    1.11
  -1   4  -4   17.15    1.75
  -1   4  -4   19.00    1.08
  -1  -4  -5    0.29    0.59
  -1   4  -5    0.08    0.59
  -1   4  -5    0.30    0.57
  -1  -4  -5    0.51    0.55
  -1  -4  -5    1.89    1.72
  -1   4  -5   -0.27    1.72
  -1   4  -5    0.06    0.63
  -1   4  -5    1.09    1.08
   1   4   5    0.20    0.92
  -1   4  -5    0.71    0.70
  -1   4  -6   21.38    1.59
  -1   4  -6   23.52    1.30
   1   4   6   18.85    1.39
  -1   4  -6   22.65    2.06
  -1  -4  -6   21.20    2.02
  -1   4  -6   23.32    1.35
  -1   4  -6   21.47    1.32
  -1   4  -6   22.33    1.28
   1   4   6   21.11    1.51
  -1   4  -6   22.14    1.29
  -1   4  -7   12.64    0.94
  -1   4  -7   11.54    0.90
  -1   4  -7   11.10    0.97
   1   4   7   13.08    1.27
  -1  -4  -7   10.37    1.75
  -1   4  -7   13.32    1.84
  -1   4  -7   11.27    1.29
  -1   4  -8    2.23    0.80
   1   4   8    1.01    1.24
  -1   4  -8    2.06    0.69
  -1   4  -8    1.08    1.91
  -1   4  -8    0.85    0.80
  -1   4  -8    1.32    1.19
  -1   4  -8    1.58    0.67
  -1   4  -9   -0.44    0.79
  -1   4  -9    0.30    2.09
  -1   4  -9    0.25    1.25
  -1   4  -9   -0.03    0.72
  -1   4 -10   -0.48    0.79
  -1   4 -10   -0.02    0.91
  -1   4 -10    1.34    2.21
  -1   4 -10   -0.79    1.36
  -1  -4 -10    0.52    1.41
  -1  -4 -11    2.19    1.44
  -1   4 -11    0.18    0.82
  -1   4 -11    1.01    1.01
  -1  -4 -11    2.29    1.16
  -1   4 -11    1.03    1.36
  -1   4 -11    2.21    2.24
  -1  -4 -12    5.24    1.50
  -1   4 -12    5.03    1.40
  -1   4 -12    3.76    0.89
  -1  -4 -12    5.48    1.22
  -1   4 -13    3.03    0.86
  -1  -4 -13    3.70    1.11
  -1  -4 -14    3.35    1.01
  -1  -4 -14    1.97    0.76
  -1   4 -14    3.97    1.15
  -1  -4 -14    4.96    1.17
  -1  -4 -15    1.72    0.61
  -1  -4 -15    4.34    0.96
  -1  -4 -16    1.32    0.75
   1  -5 -16   -0.24    0.83
   1  -5 -15   13.28    1.25
   1  -5 -14    0.88    1.07
   1  -5 -14   -0.73    1.27
   1   5 -13    0.84    0.93
   1   5 -13    0.89    2.15
   1  -5 -13    1.65    1.17
   1   5 -12    3.99    2.31
   1  -5 -12    6.27    1.31
   1  -5 -12    5.74    1.51
   1   5 -11    3.31    1.36
   1   5 -11    6.32    0.93
   1   5 -11    3.35    0.85
   1   5 -11    6.66    2.39
  -1   5  10    1.76    1.28
   1   5 -10    1.95    1.00
   1   5 -10   -0.43    0.76
   1   5 -10    1.75    1.30
   1   5 -10    1.85    0.77
   1  -5 -10   -1.74    2.10
   1   5 -10    1.15    2.27
   1   5  -9   25.34    1.46
  -1   5   9   21.91    1.90
   1   5  -9   26.10    1.78
   1   5  -9   27.69    2.52
   1   5  -9   24.37    1.58
   1   5  -9   24.50    1.45
   1   5  -8   -0.03    0.65
   1   5  -8   -0.58    0.81
   1   5  -8   -1.19    1.94
   1  -5  -8    1.72    1.73
   1   5  -8   -0.28    0.65
  -1   5   8    1.19    1.24
   1   5  -7   11.39    0.94
   1   5  -7    9.05    1.19
   1   5  -7    9.04    0.82
   1   5  -7   10.80    1.93
   1  -5  -7    9.66    1.70
  -1   5   7   10.00    1.04
   1   5  -7   10.65    0.82
  -1   5   6    0.11    1.00
   1   5  -6   -0.12    1.09
   1  -5  -6   -0.43    0.70
   1   5  -6    1.01    1.87
   1  -5  -6   -1.43    1.62
   1   5  -6    0.49    0.59
   1   5  -6    0.36    0.63
   1   5  -6   -0.14    0.76
   1   5  -5    0.03    1.04
   1   5  -5    0.46    1.05
  -1   5   5    0.49    0.71
  -1   5   5    0.37    0.88
   1   5  -5    0.17    0.70
   1   5  -5    0.03    0.66
   1   5  -5    0.66    0.53
   1  -5  -5    0.09    1.71
  -1   5   4   19.66    1.31
   1   5  -4   22.07    1.21
  -1   5   4   21.35    1.41
  -1  -5   4   22.67    1.27
   1   5  -4   22.54    1.50
   1   5  -4   21.79    1.32
   1   5  -3    8.87    0.77
   1   5  -3   10.16    0.95
   1   5  -3    9.98    0.63
  -1   5   3    8.69    0.74
   1   5  -3    8.28    0.56
   1  -5  -3    8.12    0.67
  -1   5   2   22.80    1.21
   1   5  -2   21.13    1.15
   1   5  -2   21.84    1.15
   1  -5  -2   21.28    1.16
   1   5  -2   20.59    1.25
  -1   5   1  128.34    6.36
  -1   5   1  132.36    6.35
   1   5  -1  129.18    6.32
   1   5  -1  129.25    6.36
   1   5  -1  124.95    6.35
  -1   5   0   18.01    0.95
   1   5   0   15.56    1.03
   1   5   0   14.73    1.04
  -1   5   0   16.64    1.01
  -1   5   0   15.73    0.98
   1   5   0   16.35    0.88
  -1   5  -1   12.52    0.80
  -1   5  -1   13.65    0.87
   1   5   1   11.83    0.91
  -1   5  -1   12.70    0.86
  -1   5  -1   12.19    0.82
  -1   5  -1   13.22    0.71
  -1   5  -2    5.78    0.46
  -1   5  -2    5.04    0.47
  -1   5  -2    5.01    0.57
  -1   5  -2    5.02    0.63
   1  -5   2    5.29    0.58
   1   5   2    5.32    0.70
   1  -5   3    0.62    0.53
   1   5   3    0.19    0.73
  -1   5  -3   -0.11    0.60
  -1   5  -3    0.09    0.85
  -1   5  -3    2.21    0.97
  -1   5  -3    2.19    0.57
  -1   5  -3    0.01    0.45
  -1   5  -3    2.49    1.31
  -1   5  -4   12.64    1.27
  -1   5  -4   14.11    0.84
  -1   5  -4   12.87    0.91
  -1   5  -4   12.62    0.95
   1  -5   4   11.34    0.79
   1   5   4   11.98    1.07
  -1   5  -4   13.72    1.69
  -1   5  -4   11.82    0.92
  -1   5  -5    7.28    1.76
  -1   5  -5    6.69    0.70
   1   5   5    7.61    0.86
  -1   5  -5    6.70    1.18
   1   5   5    8.31    1.03
  -1   5  -5    7.42    0.76
  -1   5  -5    6.72    0.82
  -1   5  -5    7.72    0.83
  -1   5  -5    7.17    1.12
  -1   5  -6    1.12    0.66
   1   5   6    0.66    0.98
  -1   5  -6    0.47    0.69
  -1   5  -6   -0.12    1.70
  -1   5  -6   -0.18    1.13
  -1   5  -6    0.44    0.72
  -1   5  -6    0.07    0.64
   1   5   7   18.44    1.32
  -1   5  -7   18.11    1.16
  -1   5  -7   17.75    1.20
  -1   5  -7   17.80    1.21
   1   5   7   19.55    1.44
  -1   5  -7   17.01    2.00
  -1   5  -7   17.21    1.13
   1   5   8   -0.37    0.95
   1   5   8   -0.55    1.29
  -1   5  -8   -0.82    1.94
  -1   5  -8   -0.79    1.16
  -1   5  -8    0.96    0.75
  -1   5  -9   15.51    1.18
   1   5   9   13.10    1.57
  -1   5  -9   15.07    1.24
  -1   5  -9   15.84    1.49
  -1   5  -9   13.84    1.08
  -1   5  -9   17.96    2.33
  -1   5 -10    5.97    1.03
  -1   5 -10    3.70    2.25
  -1   5 -10    4.01    1.38
  -1  -5 -10    5.17    1.47
  -1   5 -10    5.37    1.11
  -1   5 -10    5.58    0.85
  -1   5 -11    9.15    0.96
  -1   5 -11    8.23    1.19
  -1   5 -11    9.22    1.46
  -1  -5 -11    7.60    1.28
  -1  -5 -11    9.78    1.54
  -1  -5 -12    3.49    1.46
  -1   5 -12    2.66    1.38
  -1   5 -12    2.94    0.86
  -1  -5 -13   -0.10    1.05
  -1   5 -13    0.02    1.26
  -1  -5 -13    1.45    1.29
  -1  -5 -14   -0.15    0.96
  -1  -5 -14    0.52    1.12
  -1  -5 -14    0.39    0.69
  -1  -5 -15   -0.24    0.93
  -1  -5 -15    0.41    0.55
   1  -6 -16    3.63    0.80
   1  -6 -15    2.05    1.04
   1  -6 -14    1.31    1.05
   1  -6 -14    0.34    1.24
   1   6 -13    0.79    0.88
   1  -6 -13    1.43    1.16
   1   6 -12    6.30    1.01
   1   6 -12    7.95    2.27
   1  -6 -12    5.59    1.52
   1   6 -11    2.49    2.37
   1   6 -11    3.04    0.99
   1   6 -10   36.00    1.99
   1   6 -10   37.23    2.99
  -1   6  10   33.15    2.41
   1   6 -10   34.42    2.10
   1   6  -9   18.00    1.23
  -1   6   9   17.49    1.76
   1   6  -9   16.16    1.34
   1   6  -9   19.32    2.37
   1   6  -8    6.46    2.06
  -1   6   8    7.23    1.37
   1   6  -8    8.03    0.82
  -1   6   8    7.81    1.24
   1   6  -7    0.27    0.63
   1   6  -7   -0.23    1.84
  -1   6   7   -0.40    0.88
  -1   6   7    1.45    1.15
   1   6  -7    1.15    0.77
   1   6  -6   11.90    1.03
   1   6  -6   13.79    1.22
   1  -6  -6   12.57    0.96
   1   6  -6   10.62    1.24
   1   6  -6   12.36    2.02
  -1   6   6   13.40    1.05
   1   6  -6   13.05    0.90
   1   6  -5   10.23    0.89
   1   6  -5    9.90    1.84
   1   6  -5    9.43    1.23
   1   6  -5    8.40    1.15
   1  -6  -5    9.95    0.84
  -1   6   5    9.04    1.11
   1  -6  -4   66.72    3.22
   1   6  -4   62.12    3.34
  -1   6   4   62.11    3.27
   1   6  -4   64.20    3.21
  -1   6   4   61.03    3.32
   1   6  -4   63.73    3.25
   1   6  -3    4.06    0.79
  -1   6   3    3.27    0.84
   1   6  -3    4.41    0.58
   1  -6  -3    3.98    0.63
   1   6  -3    3.15    0.47
  -1   6   3    2.95    0.69
   1   6  -3    3.98    1.05
   1   6  -2   13.60    1.05
  -1   6   2   13.31    0.96
   1   6  -2   14.25    0.88
  -1   6   2   11.84    1.04
   1   6  -1   24.39    1.43
   1   6  -1   24.76    1.46
  -1   6   1   25.54    1.37
   1   6  -1   23.69    1.33
  -1   6   1   27.34    1.39
  -1   6   1   25.68    1.44
   1   6   0  134.88    6.75
   1   6   0  137.11    6.75
  -1   6   0  133.41    6.73
  -1   6   0  139.67    6.75
  -1   6   0  140.49    6.75
  -1   6  -1    4.32    0.39
  -1   6  -1    3.53    0.63
  -1   6  -1    4.51    0.62
  -1   6  -1    4.28    0.70
   1   6   1    4.07    0.73
  -1   6  -1    4.23    0.60
  -1   6  -2   72.69    3.46
  -1   6  -2   64.74    3.46
  -1   6  -2   71.42    3.50
  -1   6  -2   71.29    3.51
   1  -6   2   68.52    3.49
   1   6   2   68.29    3.52
  -1   6  -2   72.22    3.50
   1   6   3   92.95    4.63
  -1   6  -3   92.24    4.61
  -1   6  -3   92.01    4.67
  -1   6  -3   93.73    4.58
  -1   6  -3   90.40    4.61
  -1   6  -3   97.24    4.62
   1  -6   3   88.79    4.59
  -1   6  -4  105.98    5.21
  -1   6  -4   98.14    5.23
  -1   6  -4  109.82    5.24
  -1   6  -4  104.29    5.28
   1   6   4  100.07    5.25
  -1   6  -4  108.67    5.43
  -1   6  -4  110.43    5.24
  -1   6  -5    4.71    0.71
  -1   6  -5    3.76    0.75
  -1   6  -5    5.42    0.79
   1   6   5    5.45    0.83
  -1   6  -5    5.25    0.67
  -1   6  -5    3.94    1.06
  -1   6  -5    4.14    1.79
  -1  -6  -5    5.23    0.75
  -1   6  -5    4.82    1.18
   1   6   5    4.60    0.97
   1   6   6   12.00    1.11
  -1   6  -6   12.61    0.98
  -1  -6  -6   12.76    0.92
  -1   6  -6   11.35    0.99
   1   6   6   11.17    1.21
  -1   6  -6   12.24    0.92
  -1   6  -6   11.72    1.31
  -1   6  -6   13.18    1.92
  -1   6  -7    7.41    0.86
   1   6   7    7.88    1.24
  -1   6  -7    8.41    0.84
  -1   6  -7    6.74    1.88
  -1   6  -7    6.58    0.90
  -1   6  -7    6.57    0.80
   1   6   7    7.16    1.02
  -1   6  -8   26.56    1.56
   1   6   8   24.02    1.75
  -1   6  -8   25.56    1.51
   1   6   8   29.21    1.88
  -1   6  -8   24.67    1.63
  -1   6  -8   26.39    1.80
   1   6   8   25.66    1.97
  -1   6  -9    1.02    2.15
   1   6   9    2.05    1.51
  -1   6  -9   -0.42    0.84
  -1   6  -9    0.25    1.29
  -1   6  -9    0.70    1.00
  -1   6  -9   -0.15    0.76
  -1   6 -10    1.03    0.81
  -1   6 -10    1.13    1.13
   1   6  10    2.16    1.51
  -1   6 -10    3.28    2.29
  -1   6 -10    0.17    1.00
  -1  -6 -10    0.34    1.46
  -1   6 -10   -0.01    1.38
  -1   6 -11   19.34    1.71
  -1  -6 -11   18.91    1.79
  -1   6 -11   20.76    1.47
  -1   6 -11   15.81    1.49
  -1  -6 -12    2.36    1.44
  -1  -6 -13    0.07    1.26
  -1  -6 -13   -0.05    1.03
  -1  -6 -14    2.65    1.09
  -1  -6 -14    2.85    0.68
  -1  -6 -14    2.36    0.94
  -1  -6 -15    7.57    0.93
  -1  -6 -15    4.89    0.58
   1  -7 -15    0.52    0.97
   1  -7 -15    0.14    0.82
   1  -7 -14   11.65    1.35
   1  -7 -14   11.08    1.16
   1  -7 -13   14.49    1.38
   1  -7 -13   15.84    1.58
   1   7 -12    0.32    0.89
   1   7 -12    0.19    2.14
   1  -7 -12   -1.36    1.50
  -1   7  11    9.33    1.63
   1   7 -11    9.80    2.33
   1   7 -11    8.46    1.09
  -1   7  10   18.37    1.93
   1   7 -10   17.92    2.57
   1   7 -10   18.57    1.53
   1   7 -10   18.82    1.34
   1   7  -9   20.99    1.54
  -1   7   9   22.16    1.73
   1   7  -9   23.19    1.41
  -1   7   9   19.01    1.90
   1   7  -9   24.39    2.50
  -1   7   8   39.09    2.22
   1   7  -8   32.83    2.07
   1   7  -8   37.13    1.99
  -1   7   8   34.02    2.29
  -1   7   7   33.91    2.16
   1  -7  -7   37.41    1.92
  -1   7   7   35.36    2.11
  -1   7   7   30.41    2.04
   1   7  -7   34.38    1.91
   1   7  -7   36.03    2.62
  -1   7   6   70.43    3.86
   1   7  -6   73.33    3.72
  -1   7   6   67.80    3.80
   1   7  -6   72.23    3.74
   1   7  -6   72.82    4.09
   1   7  -6   75.47    3.81
   1  -7  -6   78.87    3.72
  -1   7   5  147.08    7.46
   1   7  -5  155.42    7.40
   1  -7  -5  152.83    7.40
   1   7  -5  145.92    7.46
   1   7  -5  142.72    7.42
   1   7  -5  153.31    7.57
   1   7  -4  111.34    5.61
   1   7  -4  117.64    5.54
   1   7  -4  110.88    5.55
   1  -7  -4  110.19    5.53
  -1   7   4  103.53    5.62
   1   7  -3   16.21    1.37
   1   7  -3   15.17    0.97
   1  -7  -3   15.84    0.98
  -1   7   3   11.43    1.16
   1   7  -3   12.69    1.16
  -1   7   2   35.97    2.02
   1   7  -2   37.68    1.96
   1   7  -2   38.55    1.96
  -1   7   2   34.54    2.06
   1  -7  -2   38.25    1.96
   1   7  -2   37.96    2.06
   1  -7  -1   81.50    4.12
   1   7  -1   85.50    4.14
  -1   7   1   83.19    4.15
   1   7  -1   84.15    4.11
  -1   7   1   80.70    4.13
   1   7  -1   85.42    4.17
   1   7  -1   84.20    4.18
  -1   7   1   78.99    4.16
  -1   7   1   80.55    4.17
  -1   7   0  170.80    8.47
  -1   7   0  171.49    8.49
   1   7   0  169.27    8.49
   1  -7   0  174.27    8.47
  -1   7   0  176.42    8.50
   1   7   0  170.48    8.49
  -1   7   0  173.02    8.49
  -1   7  -1   32.76    1.76
   1   7   1   31.84    1.78
  -1   7  -1   29.50    1.76
   1   7   1   30.75    1.74
  -1   7  -1   33.04    1.72
   1   7   2    1.14    0.79
  -1   7  -2    0.43    0.78
  -1   7  -2    1.05    0.79
  -1   7  -2    0.45    0.78
   1   7   2    0.17    0.71
   1   7   3  213.62   11.01
  -1   7  -3  215.87   11.00
  -1   7  -3  240.31   11.01
  -1   7  -3  227.32   10.99
  -1   7  -3  221.18   11.04
  -1   7  -4   46.25    2.59
   1   7   4   47.77    2.53
  -1   7  -4   46.02    2.47
   1   7   4   48.58    2.56
  -1   7  -4   47.96    2.44
  -1   7  -5    0.67    0.75
  -1   7  -5    1.13    0.80
  -1  -7  -5    0.64    0.64
   1   7   5    0.48    0.95
   1   7   5    1.68    0.88
  -1   7  -5    1.51    0.65
  -1   7  -5    1.16    1.01
  -1   7  -6    1.79    0.81
  -1   7  -6    1.58    0.79
   1   7   6    0.93    1.02
   1   7   6    0.61    0.88
  -1  -7  -6    1.03    0.70
  -1   7  -6    0.79    1.03
  -1   7  -6    1.41    0.71
   1   7   7  121.84    6.08
   1   7   7  121.98    5.99
  -1   7  -7  118.68    5.91
   1   7   7  111.54    6.00
   1   7   8    4.65    1.40
   1   7   8    4.11    1.32
  -1   7  -8    2.08    0.83
   1   7   8    4.38    1.11
  -1   7  -8    3.26    0.97
  -1   7  -9    6.15    0.95
   1   7   9    4.33    1.24
  -1   7  -9    4.67    1.14
   1   7   9    4.44    1.56
  -1   7 -10    5.03    1.10
  -1  -7 -10    3.59    1.46
  -1   7 -10    4.23    1.16
   1   7  10    3.61    1.67
  -1  -7 -11    5.13    1.46
  -1   7 -11    3.91    1.14
  -1  -7 -12   18.40    1.50
  -1  -7 -13   -0.54    0.99
  -1  -7 -13    1.33    1.22
  -1  -7 -14    2.00    0.89
  -1  -7 -14    0.68    0.62
  -1  -7 -14    0.83    1.02
  -1  -7 -15    5.75    0.86
   1  -8 -15   -0.16    0.90
   1  -8 -14    4.92    0.98
   1  -8 -14    7.85    1.18
   1  -8 -13    0.86    1.29
   1  -8 -13    1.84    1.09
   1   8 -12   11.08    1.15
  -1   8  12   14.56    1.64
  -1   8  11    2.80    1.63
   1   8 -10    0.77    1.01
  -1   8  10   -0.21    1.60
  -1   8   9   12.15    1.67
   1   8  -9   13.71    1.39
  -1   8   9   15.30    1.56
   1   8  -9   15.69    1.20
   1   8  -8   -0.24    0.85
  -1   8   8    0.03    1.26
   1   8  -8   -2.13    1.04
  -1   8   8   -0.11    1.26
   1   8  -7   14.83    1.10
  -1   8   7   14.07    1.32
   1  -8  -7   16.08    1.17
  -1   8   7   17.04    1.48
   1   8  -7   15.29    1.22
  -1   8   7   15.43    1.46
  -1   8   6    4.14    0.91
   1   8  -6    5.25    1.11
  -1   8   6    5.64    1.10
  -1   8   6    4.98    1.10
   1   8  -6    5.76    0.78
   1  -8  -6    4.16    0.78
   1   8  -6    4.46    0.91
   1   8  -5   64.72    3.13
  -1   8   5   57.77    3.21
  -1   8   5   58.45    3.27
   1  -8  -5   61.94    3.11
   1   8  -5   59.30    3.22
   1   8  -5   62.98    3.15
  -1   8   5   57.95    3.20
  -1   8   4   90.40    4.56
   1  -8  -4   90.02    4.48
   1   8  -4   92.96    4.58
  -1   8   4   85.59    4.54
   1   8  -4   90.66    4.53
  -1   8   3   86.11    4.41
   1   8  -3   90.40    4.42
   1   8  -3   89.82    4.37
  -1   8   3   87.27    4.43
   1  -8  -3   85.61    4.36
   1   8  -3   92.12    4.48
  -1   8   3   80.36    4.47
   1   8  -2    3.42    0.93
  -1   8   2    3.16    0.87
   1   8  -2    2.89    0.61
   1   8  -2    4.07    0.71
   1  -8  -2    3.10    0.66
  -1   8   2    3.17    0.86
   1   8  -1  114.27    5.94
   1   8  -1  116.07    5.97
   1   8  -1  115.70    5.96
  -1   8   1  120.95    5.93
  -1   8   1  124.50    5.95
  -1   8   1  125.97    5.98
   1  -8  -1  120.91    5.93
   1   8   0  176.66    8.99
  -1   8   0  183.77    8.98
   1   8   0  180.95    8.98
  -1   8   0  181.89    8.97
  -1   8   0  180.23    8.97
   1  -8   0  182.81    8.96
  -1   8   0  188.35    8.99
  -1   8  -1   12.63    1.08
  -1   8  -1   12.59    1.06
   1   8   1   13.37    1.08
  -1   8  -1   13.76    0.97
   1  -8   1   12.99    0.99
   1   8   2   43.38    2.41
   1   8   2   44.98    2.38
  -1   8  -2   45.32    2.36
  -1   8  -2   45.88    2.37
   1  -8   2   43.50    2.35
   1   8   3   30.44    1.65
  -1   8  -3   28.03    1.58
  -1   8  -3   27.45    1.77
   1  -8   3   24.36    1.58
   1   8   3   28.93    1.65
   1   8   4    3.89    0.94
  -1   8  -4    5.17    0.89
  -1   8  -4    4.24    0.75
  -1   8  -4    5.86    1.07
   1   8   4    4.24    0.84
   1   8   5    6.02    1.02
   1   8   5    7.88    1.09
  -1   8  -5    8.57    0.96
  -1   8  -5    7.98    1.13
  -1  -8  -5    8.77    0.81
  -1   8  -5    8.28    0.92
  -1   8  -6    0.11    1.10
  -1  -8  -6   -0.31    0.71
   1   8   6    0.66    0.92
  -1   8  -6    0.23    0.83
  -1   8  -7   11.14    1.13
   1   8   7   12.08    1.41
   1   8   7   11.09    1.42
   1   8   7   11.07    1.21
  -1   8  -7   11.69    1.06
   1   8   8   29.41    2.22
  -1   8  -8   29.29    1.88
   1   8   8   35.38    2.12
  -1   8  -8   32.34    1.87
   1   8   8   28.08    2.01
  -1   8  -9    1.43    1.00
   1   8   9    1.19    1.59
  -1   8  -9    1.66    1.13
   1   8   9    2.65    1.26
  -1  -8 -10   12.22    1.58
  -1   8 -10   11.79    1.34
  -1   8 -11   11.99    1.31
  -1  -8 -11   14.23    1.57
  -1  -8 -12    1.64    1.09
  -1  -8 -12    1.88    1.29
  -1  -8 -13    0.41    0.97
  -1  -8 -13    1.46    1.13
  -1  -8 -14    1.68    0.85
  -1  -8 -14    1.18    0.57
  -1  -8 -14    1.28    0.96
   1  -9 -14    4.29    0.90
   1  -9 -14    5.13    1.04
   1  -9 -13    4.83    1.07
   1  -9 -13    5.38    1.25
  -1   9  12    2.20    1.48
   1  -9 -12   -0.13    1.35
   1   9 -11   -0.07    0.98
  -1   9  10   10.39    1.42
  -1   9  10    8.05    1.67
   1   9 -10    7.77    1.13
   1   9  -9    0.05    0.96
  -1   9   9    1.72    1.34
  -1   9   9    1.55    1.44
   1   9  -9    0.24    1.14
   1   9  -8    7.72    1.01
  -1   9   8    8.57    1.40
  -1   9   8    6.37    1.38
   1   9  -8    6.47    1.12
  -1   9   7   -0.93    1.18
  -1   9   7   -0.78    1.23
   1   9  -7    0.45    0.86
   1  -9  -7   -0.38    0.85
   1   9  -7   -1.07    0.93
  -1   9   6    3.03    0.91
   1   9  -6    1.75    1.14
  -1   9   6    0.79    1.09
  -1   9   6    1.83    1.13
   1   9  -6    1.47    0.80
   1  -9  -6    2.98    0.81
   1   9  -6    2.48    0.91
  -1   9   5    1.22    0.83
   1   9  -5   -0.29    1.08
  -1   9   5    0.35    1.02
   1   9  -5   -0.28    0.76
   1  -9  -5   -0.21    0.68
   1   9  -5    0.93    0.91
  -1   9   4   12.35    1.15
   1   9  -4   13.95    1.12
   1   9  -4   13.36    1.03
  -1   9   4   10.43    1.06
   1  -9  -4   15.46    0.96
   1   9  -4   13.39    1.30
  -1   9   4   12.51    1.27
  -1   9   3    1.46    0.80
  -1   9   3    1.48    0.86
   1   9  -3    1.63    1.09
   1   9  -3    0.92    0.87
   1  -9  -3    1.29    0.63
   1  -9  -2    2.06    0.64
  -1   9   2    1.56    0.85
   1   9  -2    1.73    0.91
  -1   9   2    1.46    0.74
  -1   9   1   -0.33    0.82
   1  -9  -1   -0.13    0.63
   1   9  -1   -0.02    0.90
  -1   9   1    0.04    0.85
   1   9  -1    0.99    0.90
  -1   9   1    0.87    0.70
  -1   9   0    0.45    0.80
   1  -9   0    0.61    0.67
  -1   9   0    0.47    0.84
   1   9   0    0.12    0.66
  -1   9   0    0.09    0.88
   1   9   0    0.97    0.90
   1  -9   1   -0.60    0.70
  -1   9  -1   -0.24    0.87
   1   9   1    0.15    0.74
  -1   9  -1   -0.74    0.84
   1   9   1    0.35    0.88
   1  -9   2    0.61    0.75
  -1   9  -2    0.31    0.81
   1   9   2   -0.11    0.84
   1   9   2    0.12    0.78
   1   9   3   28.57    1.75
  -1   9  -3   28.79    1.69
   1   9   3   31.80    1.73
   1  -9   3   26.31    1.67
  -1   9  -3   31.35    1.85
   1   9   4   19.10    1.31
  -1   9  -4   19.26    1.48
   1   9   4   19.14    1.37
  -1   9  -4   16.40    1.25
  -1  -9  -4   19.23    1.19
  -1   9  -5   32.10    1.94
  -1  -9  -5   30.27    1.70
  -1   9  -5   32.32    1.80
   1   9   5   26.66    1.82
   1   9   6    7.09    1.06
  -1   9  -6    8.27    1.25
   1   9   6    9.50    1.30
   1   9   6    8.94    1.25
  -1   9  -6    8.00    1.01
  -1   9  -6    7.97    1.03
  -1  -9  -6    8.49    0.89
  -1  -9  -7   -0.10    0.84
   1   9   7   -0.79    1.30
   1   9   7   -0.22    1.29
  -1   9  -7   -0.46    0.96
   1   9   7   -0.82    1.04
  -1   9  -7    0.74    0.98
   1   9   8   -0.92    1.42
   1   9   8    0.31    1.36
  -1   9  -8    2.04    1.06
  -1   9  -8   -0.73    1.12
   1   9   8   -0.03    1.13
   1   9   9   -0.17    1.52
  -1   9  -9    0.06    1.12
   1   9   9   -0.44    1.39
  -1  -9 -10    4.39    1.41
  -1   9 -10    4.70    1.16
   1   9  10    8.08    1.70
   1   9  11    1.69    1.66
   1   9  12   13.43    1.72
  -1  -9 -12   17.55    1.49
  -1  -9 -12   15.55    1.34
  -1  -9 -13    4.88    1.06
  -1  -9 -13    4.84    0.97
  -1  -9 -14    0.84    0.49
  -1  -9 -14    0.79    0.78
   1 -10 -14    0.93    0.78
  -1  10  13    7.22    1.24
   1 -10 -13    9.57    1.20
   1 -10 -13    9.20    1.07
  -1  10  12    1.08    1.40
   1 -10 -12    0.96    1.28
  -1  10  11    3.42    1.53
   1  10 -10    5.38    1.10
  -1  10  10    3.02    1.34
  -1  10  10    2.70    1.55
  -1  10   9   23.37    1.82
   1  10  -9   20.92    1.59
  -1  10   9   22.03    1.93
   1  10  -8   -1.39    1.04
  -1  10   8    2.11    1.33
   1  10  -8   -0.03    1.10
  -1  10   8    0.78    1.32
   1  10  -7    6.99    1.05
  -1  10   7    5.35    1.28
   1  10  -7    7.10    1.14
  -1  10   7    8.04    1.33
   1  10  -6   11.52    1.43
   1  10  -6    9.17    1.11
   1  10  -6   11.86    1.08
  -1  10   6    8.48    1.38
   1 -10  -6   12.75    1.07
  -1  10   6    9.59    1.30
  -1  10   5    0.12    0.87
   1  10  -5    0.89    1.20
   1  10  -5    0.64    0.92
  -1  10   5    0.91    1.08
  -1  10   5    0.17    1.05
   1 -10  -5   -0.52    0.75
   1  10  -5    0.53    0.84
  -1  10   4    0.31    0.84
  -1  10   4    1.11    1.06
   1 -10  -4    0.64    0.71
   1  10  -4   -0.21    1.17
   1  10  -3    0.25    1.14
   1  10  -3    0.75    0.95
  -1  10   3    1.16    0.76
  -1  10   3    0.86    0.99
   1 -10  -3   -0.88    0.66
  -1  10   3    0.20    0.91
   1  10  -2    3.58    0.99
  -1  10   2    0.48    0.78
   1 -10  -2    1.25    0.64
  -1  10   2    1.20    0.90
  -1  10   2    1.60    0.93
   1  10  -1   -0.56    0.69
   1 -10  -1    0.49    0.66
  -1  10   1    0.83    0.90
   1  10   0    6.74    0.82
  -1  10   0    5.05    0.93
   1 -10   0    6.90    0.79
   1  10   0    6.09    1.00
  -1  10   0    6.01    0.96
   1  10   1    0.24    0.71
  -1  10  -1   -0.74    0.90
   1 -10   1    0.73    0.74
   1  10   1   -0.01    0.92
  -1  10  -1   -0.02    0.89
   1  10   2    2.76    0.83
  -1  10  -2    2.80    0.89
   1 -10   2    3.16    0.78
   1  10   2    2.86    0.93
  -1  10  -3   -0.75    0.89
   1  10   3   -0.96    0.78
   1 -10   3   -0.73    0.76
  -1 -10  -3   -0.18    0.68
  -1  10  -3    0.69    1.15
  -1  10  -4    0.27    1.19
   1  10   4    0.16    0.82
   1  10   4    0.70    1.15
  -1 -10  -4    0.26    0.74
   1  10   4    0.53    1.03
  -1  10  -5    0.06    1.20
  -1  10  -5   -0.64    0.94
   1  10   5    0.41    0.95
   1  10   5   -0.99    1.19
  -1 -10  -5    0.35    0.77
   1  10   5   -0.83    1.11
  -1  10  -6    1.92    1.30
  -1  10  -6    0.37    1.00
   1  10   6    0.62    1.24
   1  10   6    1.30    1.23
   1  10   6    0.08    1.02
  -1 -10  -6   -0.26    0.83
  -1  10  -7    9.65    1.24
   1  10   7   11.81    1.49
   1  10   7    9.81    1.47
   1  10   7    8.38    1.27
  -1 -10  -7   12.19    1.09
   1  10   8    1.99    1.38
  -1  10  -8   -0.65    1.09
   1  10   8   -0.49    1.38
   1  10   8    1.00    1.17
   1  10   9    0.27    1.47
  -1  10  -9    0.11    1.08
  -1  10 -10    2.05    1.08
   1  10  11    2.71    1.57
   1  10  12    5.92    1.40
  -1 -10 -12    3.84    1.04
  -1 -10 -13    7.28    0.96
  -1  11  13   -0.09    0.95
   1 -11 -13   -0.70    0.89
  -1  11  12    7.93    1.33
  -1  11  11   -1.33    1.36
  -1  11  10   12.93    1.51
  -1  11  10    9.82    1.57
  -1  11   9   19.88    1.72
  -1  11   9   17.72    1.80
  -1  11   8   -1.59    1.31
  -1  11   8   -0.16    1.40
  -1  11   7    0.81    1.31
   1  11  -7    4.13    1.07
  -1  11   7    2.87    1.29
  -1  11   6    5.41    1.23
   1 -11  -6    7.87    1.01
  -1  11   6    6.75    1.32
   1  11  -6    6.93    1.49
   1  11  -6    6.51    1.13
  -1  11   5   25.92    1.74
   1  11  -5   24.53    1.67
   1 -11  -5   27.88    1.59
   1  11  -5   25.42    1.91
  -1  11   5   22.25    1.83
  -1  11   4   19.05    1.55
   1 -11  -4   18.85    1.26
   1  11  -4   18.46    1.65
  -1  11   4   18.02    1.44
   1  11  -4   19.24    1.42
  -1  11   3    0.74    1.05
   1 -11  -3    1.20    0.71
  -1 -11   3    3.12    0.73
   1  11  -3    4.17    1.29
  -1  11   3    3.43    1.01
   1  11  -2    0.70    1.21
   1 -11  -2    0.70    0.70
  -1  11   2    0.75    0.96
   1 -11  -1    7.65    0.82
   1  11  -1    4.91    0.83
  -1  11   1    7.82    1.02
   1 -11   0   -0.08    0.76
  -1  11   0    0.53    0.96
   1  11   0    0.05    0.78
  -1  11  -1    0.49    0.97
   1 -11   1    0.33    0.77
   1  11   1    0.52    0.98
  -1  11  -1   -0.22    0.96
   1  11   1    0.44    0.80
   1  11   2    3.97    1.04
   1  11   2    1.41    1.07
   1 -11   2    3.52    0.81
  -1 -11  -2    3.11    0.78
   1  11   2    3.60    0.87
  -1  11  -2    4.47    1.25
  -1 -11  -3   23.03    1.35
  -1  11  -3   21.03    1.47
   1  11   3   21.17    1.52
   1  11   3   20.46    1.64
   1  11   3   18.83    1.46
  -1  11  -3   24.25    1.71
  -1  11  -4    2.48    1.31
   1  11   4    2.58    1.09
  -1 -11  -4    3.07    0.81
   1  11   4    1.82    1.22
   1  11   4    2.57    0.97
  -1  11  -4    2.47    0.96
  -1  11  -5   -0.38    1.34
   1  11   5    1.71    1.18
  -1 -11  -5    1.31    0.84
   1  11   5    1.89    1.25
   1  11   5    0.03    1.01
  -1  11  -5    0.92    0.99
  -1  11  -6    2.02    1.38
   1  11   6    4.41    1.29
  -1 -11  -6    3.22    0.90
   1  11   6    2.53    1.30
  -1  11  -6    1.49    1.03
   1  11   6    2.21    1.12
   1  11   7   -1.04    1.37
  -1  11  -7    0.51    1.07
   1  11   7   -0.83    1.14
   1  11   8    5.51    1.41
  -1  11  -8    4.28    1.13
   1  11   8    5.58    1.47
  -1  11  -9   17.69    1.47
   1  11  10    3.15    1.45
   1  11  11    1.54    1.36
  -1 -11 -12   15.44    1.22
   1  11  12   13.11    1.41
  -1 -11 -13   -0.70    0.79
   1 -12 -13    0.63    0.77
  -1  12  12    3.41    1.03
  -1  12  11    5.74    1.25
  -1  12  10   -1.28    1.26
  -1  12   9    1.33    1.38
  -1  12   8   30.21    2.05
  -1  12   8   27.29    2.13
  -1  12   7   -0.35    1.28
  -1  12   7   -1.00    1.39
  -1  12   6   19.62    1.59
  -1  12   6   18.37    1.73
  -1  12   5   17.14    1.62
   1 -12  -5   19.20    1.36
   1  12  -5   17.23    1.75
  -1  12   5   15.71    1.46
  -1  12   4    1.63    1.19
   1 -12  -4    0.91    0.88
   1  12  -4    2.28    1.44
  -1  12   4    2.26    1.06
  -1  12   3    0.96    1.11
  -1 -12   3    2.09    0.73
   1 -12  -3    2.06    0.84
   1  12  -3    0.99    1.36
  -1  12   3    1.56    1.06
  -1  12   2    1.83    1.04
   1  12  -2    1.65    1.32
  -1  12   2   -0.36    1.04
  -1 -12   2    1.58    0.80
   1 -12  -2    1.90    0.84
  -1  12   1   29.42    1.85
  -1 -12   1   27.96    1.70
   1 -12  -1   29.16    1.71
  -1  12   0    0.44    1.06
   1  12   0    1.71    0.86
  -1 -12   0    0.92    0.85
   1 -12   0    2.23    0.86
   1  12   1    0.60    1.01
   1 -12   1    0.75    0.86
  -1 -12  -1   -0.98    0.83
   1  12   1    1.07    0.85
  -1  12  -2    2.84    1.37
   1  12   2    0.69    1.07
   1 -12   2    1.88    0.85
  -1 -12  -2    2.51    0.85
   1  12   2    2.79    1.09
  -1  12  -2    1.17    1.06
   1  12   2    1.05    0.86
  -1  12  -3    1.05    1.37
   1  12   3    0.74    1.06
  -1 -12  -3    0.33    0.84
   1  12   3    2.89    1.18
  -1  12  -3    1.17    1.05
   1  12   3    0.15    0.92
  -1  12  -4   14.26    1.58
   1  12   4   12.74    1.31
  -1 -12  -4   12.57    1.11
   1  12   4   12.74    1.46
  -1  12  -4   12.01    1.25
   1  12   4   11.49    1.21
   1  12   5    4.25    1.20
  -1  12  -5    4.45    1.45
   1  12   5    5.22    1.33
   1  12   5    2.86    1.13
  -1  12  -5    3.85    1.10
   1  12   6    1.51    1.28
  -1 -12  -6    3.41    0.94
   1  12   6    4.33    1.38
   1  12   6    4.51    1.22
  -1  12  -6    4.18    1.08
  -1 -12  -7    1.83    0.96
   1  12   7    1.00    1.36
  -1  12  -7    3.13    1.09
  -1 -12  -7    2.02    0.88
   1  12   7    1.00    1.31
  -1  12  -8   15.94    1.42
   1  12   8   19.55    1.77
   1  12   9    3.10    1.35
   1  12  10   -0.98    1.28
   1  12  11    3.16    1.19
  -1 -12 -12    0.72    0.86
   1  12  12    1.16    0.93
   1 -13 -12    2.40    0.85
  -1  13  12    1.84    0.84
  -1  13  11    3.47    1.06
  -1  13  10    0.64    1.10
  -1  13   9    0.08    1.22
  -1  13   8   14.89    1.63
  -1  13   8   17.26    1.61
  -1  13   7    3.59    1.40
  -1  13   7   -0.48    1.28
  -1  13   6    4.05    1.40
  -1  13   6    6.08    1.23
   1  13  -6    5.79    1.43
  -1  13   5   20.74    1.83
   1  13  -5   22.32    1.88
   1 -13  -5   25.27    1.57
  -1  13   5   21.81    1.67
  -1  13   4    5.26    1.30
  -1  13   4    6.18    1.18
   1  13  -3    1.91    1.48
  -1  13   3    1.12    1.18
  -1  13   3   -0.02    1.10
  -1 -13   3    0.03    0.82
  -1  13   2    1.99    1.10
  -1  13   2    0.46    1.11
   1  13  -2    1.66    1.44
   1 -13  -2    1.59    0.96
  -1 -13   2    2.07    0.81
  -1  13   1    8.77    1.29
  -1 -13   1   10.38    1.08
   1 -13  -1   12.39    1.13
   1  13  -1   10.34    1.55
   1 -13   0    1.23    0.94
  -1 -13   0    0.07    0.93
   1 -13   1    0.18    0.93
  -1 -13  -1   -1.01    0.92
   1  13   2   10.12    1.33
   1 -13   2    9.97    1.06
  -1 -13  -2   11.46    1.09
   1  13   2   10.27    1.17
  -1  13  -2   13.30    1.61
   1  13   3    4.09    1.24
   1  13   3    2.77    1.00
  -1  13  -3    3.75    1.10
   1  13   4    3.00    1.28
  -1 -13  -4   -0.18    0.87
   1  13   4    1.34    1.00
  -1  13  -4   -1.85    1.10
  -1  13  -5    0.09    1.41
   1  13   5    0.65    1.30
  -1  13  -5   -0.04    1.08
  -1 -13  -5    0.18    0.91
  -1  13  -6    0.95    1.32
   1  13   6   -0.28    1.35
  -1  13  -6    2.11    1.04
  -1 -13  -6    1.55    0.96
  -1 -13  -7    4.79    0.91
   1  13   8    8.78    1.40
   1  13   9    1.74    1.22
   1  13  10   -1.65    1.14
   1  13  11   14.52    1.32
  -1 -13 -11   17.38    1.24
  -1  14  11    2.01    0.85
  -1  14  10    6.98    1.06
  -1  14   9    4.45    1.12
  -1  14   8   38.42    2.37
  -1  14   7    3.85    1.29
  -1  14   7    0.66    1.25
   1  14  -6    6.34    1.36
  -1  14   6    5.99    1.27
  -1  14   5   18.44    1.75
   1  14  -5   24.51    1.80
  -1  14   5   20.54    1.61
  -1  14   4   12.04    1.45
   1  14  -4   16.63    1.59
   1 -14  -4   13.56    1.20
  -1  14   4   12.12    1.36
  -1  14   3    2.86    1.20
   1  14  -3    7.15    1.44
  -1  14   3    3.39    1.14
   1 -14  -3    4.93    1.03
   1  14  -2   -1.21    1.44
  -1  14   2   -0.29    1.16
  -1 -14   2   -0.73    0.98
   1 -14  -2    0.64    0.99
  -1 -14   2   -0.82    0.80
   1 -14  -1    1.01    1.03
  -1 -14   1    0.06    0.88
  -1 -14   0    2.82    0.95
   1 -14   0    4.20    1.06
  -1  14  -1    0.97    1.45
   1 -14   1    1.47    0.96
  -1 -14  -1    2.30    0.96
  -1  14  -2    6.82    1.48
   1  14   2    3.46    1.20
  -1 -14  -2    5.28    0.96
   1 -14   2    2.75    0.84
  -1  14  -3    7.64    1.45
   1  14   3    5.04    1.29
  -1 -14  -3    5.63    0.95
  -1  14  -4   14.87    1.64
  -1 -14  -4   16.94    1.23
   1  14   4   14.83    1.55
   1  14   5    9.56    1.43
  -1 -14  -5   10.67    1.12
  -1 -14  -5    9.17    1.06
  -1  14  -5   10.12    1.47
  -1 -14  -6   22.46    1.44
  -1 -14  -6   17.94    1.39
   1  14   7    0.49    1.25
  -1 -14  -7    0.63    0.84
   1  14   8    7.36    1.27
   1  14   9    4.17    1.11
   1  14  10    3.90    1.01
   1  14  11    1.78    0.80
  -1  15  10    0.14    0.79
  -1  15   9    0.08    0.96
  -1  15   8    5.77    1.13
   1 -15  -8    5.53    0.79
  -1  15   7    1.59    1.11
   1 -15  -7    0.09    0.81
  -1  15   6    3.52    1.18
  -1  15   5    8.45    1.30
   1  15  -5    8.78    1.39
   1  15  -4    6.33    1.35
   1 -15  -3    1.99    0.95
   1  15  -3    3.19    1.37
   1 -15  -2   14.13    1.22
  -1 -15   2   10.36    1.00
  -1 -15   2   11.17    1.15
   1  15  -2   14.71    1.54
   1 -15  -1   14.73    1.24
  -1 -15   1   11.60    1.10
  -1 -15   1   11.63    1.29
   1  15  -1   12.60    1.57
   1  15   0   -0.13    1.38
  -1  15   0   -0.17    1.37
  -1 -15   0   -0.35    1.08
   1 -15   0    0.63    0.96
  -1 -15   0    0.51    0.91
  -1  15  -1   -0.15    1.39
  -1 -15  -1    0.58    0.97
  -1 -15  -1    0.40    0.90
  -1  15  -2    7.58    1.41
   1 -15   2    4.25    0.86
  -1 -15  -2    5.85    0.99
  -1 -15  -2    7.61    0.99
  -1  15  -3    2.37    1.34
  -1 -15  -3    0.92    0.86
  -1 -15  -3    0.38    0.87
   1  15   4    8.85    1.33
  -1  15  -4   11.14    1.43
  -1 -15  -4   11.03    1.08
  -1 -15  -4    7.88    1.01
   1  15   5    0.18    1.21
  -1  15  -5    1.89    1.29
  -1 -15  -5    1.39    0.89
  -1 -15  -5    1.12    0.86
   1  15   6    3.65    1.22
   1  15   7   12.52    1.41
  -1 -15  -7   14.61    1.06
   1  15   8    4.60    1.09
  -1 -15  -8    4.75    0.69
   1  15   9    1.44    0.94
   1  15  10    0.48    0.80
  -1  16   9    3.42    0.79
   1 -16  -8    0.41    0.60
  -1  16   8    0.75    0.87
   1 -16  -8   -0.06    0.44
  -1  16   7    1.08    0.96
   1 -16  -7    1.90    0.70
  -1  16   6   -0.29    1.00
   1 -16  -6    0.39    0.77
   1  16  -5    2.81    1.25
  -1  16   5    3.62    1.06
   1  16  -4    3.81    1.30
  -1  16   4    2.04    1.04
   1  16  -3    0.12    1.28
   1  16  -2    0.30    1.30
  -1 -16   2   -0.29    0.81
  -1 -16   2   -0.34    0.73
  -1  16   1    3.50    1.31
   1  16  -1    3.20    1.31
  -1 -16   1    2.75    1.03
  -1 -16   1    2.98    0.87
   1  16   0    2.17    1.34
  -1  16   0    0.22    1.29
  -1 -16   0    0.71    1.04
  -1 -16   0    2.24    0.95
  -1  16  -1    0.45    1.30
   1  16   1    1.61    1.32
  -1 -16  -1    0.97    0.99
   1 -16   1    1.40    0.91
  -1 -16  -1    2.16    0.96
   1  16   2   -0.34    1.29
  -1  16  -2    1.03    1.30
  -1 -16  -2    0.47    0.93
  -1 -16  -2    0.33    0.90
  -1  16  -3    0.48    1.26
  -1 -16  -3   -0.51    0.91
   1  16   3   -1.06    1.10
  -1 -16  -3   -0.40    0.86
  -1  16  -4   -0.49    1.25
   1  16   4    1.64    1.10
  -1 -16  -4    1.22    0.87
  -1 -16  -5    4.60    0.81
   1  16   5    4.20    1.13
  -1 -16  -6   -0.61    0.71
   1  16   6    1.25    1.03
   1  16   7   -0.53    0.99
  -1 -16  -7   -0.04    0.63
   1  16   8    5.62    0.96
   1  16   9    3.16    0.81
  -1  17   8    1.60    0.67
   1 -17  -8    0.03    0.46
  -1  17   7    0.01    0.76
   1 -17  -7    1.02    0.44
   1 -17  -7    0.03    0.56
   1 -17  -6   -0.82    0.64
  -1  17   6   -0.69    0.81
   1 -17  -5    0.99    0.70
  -1  17   5    0.32    0.84
   1 -17  -4    6.11    0.84
   1  17  -4    5.73    1.22
   1 -17  -3    1.52    0.85
   1  17  -3    2.69    1.22
  -1  17   3    2.87    1.20
   1 -17  -2   -0.64    0.90
   1  17  -2   -2.34    1.24
  -1 -17   2   -0.21    0.68
  -1  17   1    1.55    1.23
   1  17  -1    1.61    1.25
  -1 -17   1    1.46    0.84
   1 -17   0   -0.06    0.93
  -1 -17   0    1.04    0.91
  -1  17   0    0.39    1.21
   1  17   0    0.81    1.23
   1 -17   1    0.13    0.79
   1  17   1   -0.05    1.21
  -1  17  -1    0.59    1.22
  -1 -17  -2    0.76    0.80
   1  17   2    1.19    1.21
  -1  17  -2    2.59    1.22
  -1 -17  -3   -0.16    0.73
   1  17   3    0.08    1.16
  -1  17  -3    0.34    1.20
  -1 -17  -4    1.11    0.68
   1  17   4    0.10    1.12
  -1  17  -4    1.66    1.15
   1  17   4    1.28    0.92
  -1 -17  -5    0.54    0.65
   1  17   5    0.03    1.07
   1  17   5    0.59    0.90
   1  17   6    0.36    0.85
  -1 -17  -6    0.72    0.60
   1  17   7    1.27    0.79
  -1 -17  -7    0.51    0.51
   1 -18  -7    1.98    0.43
   1 -18  -6   -0.33    0.40
   1 -18  -6   -0.23    0.52
   1 -18  -5    2.27    0.58
   1 -18  -4   -1.33    0.62
  -1  18   3   -0.63    1.03
   1  18  -3    0.06    1.07
   1 -18  -3   -0.15    0.68
  -1  18   2    0.67    1.06
   1  18  -2    1.53    1.09
   1 -18  -2    0.23    0.75
  -1 -18   1   -0.04    0.69
  -1  18   1    2.01    1.08
   1  18  -1    1.04    1.10
   1 -18  -1    2.35    0.80
  -1 -18   0   -0.23    0.76
  -1  18   0   -0.55    1.09
   1  18   0    0.99    1.09
   1 -18   0   -0.71    0.75
  -1 -18  -1    1.16    0.75
   1 -18   1    1.22    0.62
  -1  18  -1    2.44    1.09
   1  18   1    0.72    1.07
  -1 -18  -2   -0.26    0.68
  -1  18  -2    0.27    1.07
   1  18   2   -0.14    1.04
  -1 -18  -3    1.66    0.63
  -1 -18  -4    0.34    0.57
  -1 -18  -5   -0.30    0.53
  -1 -18  -6    1.05    0.46
   1 -19  -5   -0.25    0.42
   1 -19  -4   -0.14    0.49
   1 -19  -4   -0.47    0.36
   1 -19  -3    2.12    0.56
   1 -19  -3    1.03    0.40
   1 -19  -2    0.70    0.61
   1 -19  -2    0.74    0.40
  -1 -19   1    0.59    0.50
   1 -19  -1    0.98    0.60
   1 -19  -1    0.05    0.37
  -1 -19   0    1.31    0.59
   1 -19   0    1.12    0.55
   1 -19   0    0.43    0.31
  -1 -19  -1    3.52    0.65
  -1 -19  -2   -0.52    0.58
  -1 -19  -3   -0.31    0.52
  -1 -19  -4    0.32    0.43
  -1 -19  -5    0.19    0.37
   2   0 -16    0.27    0.95
   2   0 -15   -0.27    1.14
   2   0 -14   16.07    2.34
   2   0 -13   -3.93    2.21
   2   0 -13    0.86    1.41
   2   0 -12   12.17    2.28
   2   0 -12   12.03    1.55
   2   0 -12   12.08    1.05
   2   0 -11   -1.06    2.08
   2   0 -11    0.07    0.78
   2   0 -11    0.98    1.32
   2   0 -11   -0.13    1.16
   2   0 -11    0.31    0.72
   2   0 -10  133.19    6.97
   2   0 -10  136.99    6.73
   2   0 -10  133.83    6.68
   2   0  -9   -0.68    1.78
   2   0  -9    0.34    0.98
   2   0  -9    0.26    0.54
   2   0  -8   59.08    2.97
   2   0  -8   57.34    3.06
   2   0  -8   60.47    3.41
   2   0  -7    0.25    0.52
  -2   0   7   -0.65    0.75
   2   0  -7   -0.75    0.50
   2   0  -7   -1.19    1.68
  -2   0   7   -1.02    0.48
  -2   0   6   35.91    1.98
  -2   0   6   38.33    1.90
   2   0  -6   38.16    1.90
   2   0  -6   36.08    1.91
   2   0  -5   -0.16    0.40
   2   0  -5   -0.14    0.28
   2   0  -5   -0.36    0.23
  -2   0   5    0.07    0.54
  -2   0   5   -0.04    0.34
   2   0  -4  165.62    7.89
   2   0  -4  154.89    7.88
  -2   0   4  168.40    7.91
   2   0  -3    0.41    0.30
   2   0  -3    0.45    0.27
   2   0  -3   -0.16    0.24
  -2   0   3    0.08    0.46
   2   0  -2  160.40    7.90
  -2   0   2  160.97    7.91
   2   0  -2  163.03    7.90
   2   0  -1    2.39    0.27
   2   0  -1    4.08    0.30
  -2   0   0 1715.40   84.02
  -2   0   0 1719.52   84.02
   2   0   0 1732.70   84.02
   2   0   1   -0.15    0.29
  -2   0  -1    0.19    0.48
   2   0   1    0.15    0.25
  -2   0  -1    0.38    0.61
  -2   0  -2  167.53    8.54
   2   0   2  170.85    8.40
  -2   0  -2  175.24    8.44
  -2   0  -2  172.24    8.42
   2   0   3   -0.27    0.32
  -2   0  -3    0.06    0.87
  -2   0  -3    1.37    1.45
  -2   0  -3    0.01    0.45
  -2   0  -3   -0.35    0.56
  -2   0  -4  183.33    9.13
  -2   0  -4  188.80    9.16
  -2   0  -4  190.45    9.23
   2   0   4  187.50    9.12
  -2   0  -4  184.77    9.14
  -2   0  -5   -0.10    0.50
  -2   0  -5   -0.21    0.52
  -2   0  -5   -0.09    0.97
  -2   0  -5    0.12    1.47
  -2   0  -5    1.23    0.84
  -2   0  -5    0.06    0.52
  -2   0  -6  143.41    7.09
  -2   0  -6  138.30    7.09
  -2   0  -6  150.78    7.14
  -2   0  -6  154.05    7.27
  -2   0  -6  149.20    7.16
  -2   0  -6  141.22    7.11
  -2   0  -7   -1.07    1.00
  -2   0  -7    0.04    1.11
  -2   0  -7    0.07    1.61
  -2   0  -8    6.68    0.84
  -2   0  -8    6.10    1.73
  -2   0  -8    6.29    0.79
  -2   0  -8    6.84    1.03
  -2   0  -8    6.60    1.23
  -2   0  -8    6.82    0.76
  -2   0  -9    0.03    0.76
  -2   0  -9    0.91    0.79
  -2   0  -9    1.06    1.23
  -2   0  -9   -0.59    0.71
  -2   0  -9    0.90    1.87
  -2   0  -9    0.31    1.02
  -2   0 -10    1.57    0.80
  -2   0 -10    1.55    1.28
  -2   0 -10    1.62    1.10
  -2   0 -11   -1.12    0.84
  -2   0 -11    0.94    1.17
  -2   0 -11   -1.86    1.35
  -2   0 -11    0.01    0.84
  -2   0 -12   -0.38    1.37
  -2   0 -12   -0.08    0.86
  -2   0 -13   -0.20    0.85
  -2   0 -14   16.99    1.21
  -2   0 -14   20.69    1.43
  -2   0 -15   -0.11    0.61
  -2   0 -15   -1.62    0.91
   2  -1 -16    6.96    1.05
   2   1 -16    8.35    1.04
   2  -1 -15    3.03    1.14
   2   1 -15    1.56    1.15
   2   1 -14    2.83    2.16
   2   1 -14   -0.76    0.88
   2   1 -13    8.26    1.48
   2   1 -13    8.32    2.26
   2  -1 -13    8.36    2.28
   2  -1 -13    8.83    1.46
   2   1 -13    8.89    1.01
   2  -1 -12   10.88    1.54
   2  -1 -12   12.90    1.42
   2   1 -12   14.34    1.56
   2  -1 -12    9.95    2.30
   2   1 -12   15.16    2.28
   2   1 -12   12.06    1.09
   2  -1 -11   46.69    2.48
   2   1 -11   47.77    2.50
   2  -1 -11   52.32    2.67
   2   1 -11   49.21    2.77
   2  -1 -11   42.41    2.71
   2  -1 -11   47.76    3.23
   2   1 -11   53.76    3.22
   2   1 -11   45.26    2.50
   2   1 -10   95.85    5.00
   2  -1 -10   88.76    4.97
   2   1 -10   96.00    4.72
   2   1 -10   89.63    4.64
   2  -1 -10   93.69    4.67
   2  -1 -10   91.03    4.57
   2   1 -10   89.64    4.59
   2   1  -9    2.41    0.65
   2   1  -9    1.88    0.95
   2  -1  -9    2.05    1.82
   2   1  -9    2.18    1.83
   2   1  -9    2.14    0.59
   2  -1  -9    1.83    0.55
   2   1  -8    1.77    0.92
   2   1  -8    1.51    0.58
   2  -1  -8    1.16    0.51
   2   1  -8    3.24    1.70
   2  -1  -8    2.70    1.80
   2  -1  -7    9.18    1.78
   2   1  -7   10.07    1.02
  -2   1   7    9.37    1.04
   2  -1  -7    9.20    0.70
   2   1  -7    9.00    0.86
   2   1  -7   10.02    0.69
   2   1  -6   55.05    2.72
   2   1  -6   56.59    2.82
  -2   1   6   56.38    2.74
  -2  -1   6   51.12    2.71
   2  -1  -6   50.86    2.71
   2  -1  -6   56.14    2.74
   2   1  -6   53.81    2.74
  -2  -1   6   53.89    2.75
  -2   1   6   57.24    2.84
   2   1  -6   64.94    2.78
   2  -1  -5    0.12    0.26
   2   1  -5   -0.08    0.22
  -2   1   5    0.04    0.39
   2   1  -5   -0.01    0.38
   2  -1  -5    0.48    0.41
  -2  -1   5    0.29    0.46
  -2   1   5    0.81    0.66
   2  -1  -5    0.11    0.29
   2   1  -5    0.10    0.35
   2   1  -5   -0.60    0.53
   2  -1  -4    0.44    0.27
   2   1  -4   -0.20    0.26
  -2   1   4    0.29    0.38
   2   1  -4    0.72    0.37
  -2   1   4   -0.67    0.56
  -2  -1   4   -1.35    0.45
   2   1  -4   -0.89    0.34
   2   1  -4   -1.88    0.58
  -2  -1   3  205.77   10.20
  -2   1   3  208.14   10.22
   2   1  -3  210.49   10.19
  -2  -1   2   37.88    1.91
  -2   1   2   36.74    1.94
   2   1  -2   39.16    1.90
   2   1  -1   55.72    2.74
   2   1  -1   54.02    2.73
  -2   1   1   57.54    2.75
  -2   1   0   16.27    0.79
  -2   1   0   14.37    0.81
   2  -1   0   15.39    0.79
   2   1   0   14.42    0.80
   2  -1   1  353.07   17.47
  -2   1  -1  364.52   17.48
  -2   1  -1  360.90   17.47
   2   1   1  362.76   17.48
   2  -1   1  352.31   17.47
  -2   1  -2  447.11   21.88
  -2   1  -2  464.36   21.93
  -2   1  -2  442.51   21.87
   2   1   2  442.89   21.87
  -2   1  -2  454.65   21.88
  -2  -1  -3 2692.47  130.39
  -2   1  -3 2683.73  130.40
  -2   1  -3 2651.06  130.39
  -2   1  -3 2669.63  130.39
  -2  -1  -3 2672.17  130.39
   2   1   3 2672.57  130.39
  -2   1  -3 2682.63  130.39
  -2  -1  -3 2651.57  130.41
  -2   1  -3 2655.53  130.41
  -2  -1  -4   85.33    4.22
  -2   1  -4   85.86    4.22
  -2   1  -4   86.91    4.40
  -2  -1  -4   88.94    4.43
  -2   1  -4   86.32    4.25
   2  -1   4   87.34    4.20
   2   1   4   83.77    4.22
  -2   1  -4   86.44    4.29
  -2   1  -4   84.70    4.22
  -2  -1  -4   81.84    4.22
  -2   1  -5    5.86    1.55
  -2  -1  -5    7.66    1.55
  -2   1  -5    5.31    0.91
  -2   1  -5    5.35    0.62
  -2   1  -5    5.06    0.61
  -2  -1  -5    5.00    0.60
  -2   1  -5    5.40    1.04
  -2  -1  -5    5.20    0.57
  -2   1  -5    5.91    0.60
  -2  -1  -6    0.81    1.08
  -2   1  -6   -0.33    1.09
  -2  -1  -6   -0.32    0.58
  -2   1  -6   -0.20    0.57
  -2  -1  -6   -0.07    0.53
  -2  -1  -6   -0.43    0.58
  -2   1  -6    0.27    0.59
  -2   1  -6    0.31    0.61
  -2   1  -6   -0.25    0.93
  -2   1  -6    1.78    1.61
  -2  -1  -6    0.64    1.59
  -2   1  -7   62.18    3.15
  -2  -1  -7   60.91    3.16
  -2  -1  -7   57.17    3.08
  -2   1  -7   60.88    3.08
  -2   1  -7   62.07    3.07
  -2   1  -7   57.35    3.21
  -2  -1  -7   58.70    3.20
  -2   1  -7   64.11    3.43
  -2  -1  -7   63.45    3.43
  -2   1  -8    8.85    1.83
  -2  -1  -8    8.08    1.81
  -2  -1  -8    8.99    1.31
  -2   1  -8    9.97    0.90
  -2  -1  -8    9.23    0.92
  -2   1  -8    9.36    0.85
  -2   1  -8    9.41    1.09
  -2  -1  -8    9.40    1.11
  -2   1  -8    9.83    1.28
  -2  -1  -8    9.80    0.85
  -2   1  -8   10.31    0.89
  -2  -1  -9   13.05    1.44
  -2  -1  -9   12.21    2.03
  -2   1  -9   12.86    2.04
  -2   1  -9   14.39    1.11
  -2   1  -9   15.53    1.06
  -2  -1  -9   15.61    1.07
  -2   1  -9   13.47    1.44
  -2  -1  -9   15.92    1.28
  -2   1  -9   16.12    1.28
  -2  -1  -9   13.31    1.16
  -2   1  -9   13.63    1.16
  -2   1 -10   14.47    1.49
  -2  -1 -10   14.88    1.51
  -2   1 -10   12.54    1.36
  -2  -1 -10   13.84    1.31
  -2   1 -10   13.44    1.06
  -2  -1 -10   14.98    1.09
  -2   1 -10   13.46    1.16
  -2   1 -10   12.47    1.08
  -2   1 -11   60.46    3.17
  -2  -1 -11   60.40    3.17
  -2  -1 -11   65.04    3.27
  -2   1 -11   56.67    3.17
  -2  -1 -11   61.00    3.36
  -2   1 -11   65.85    3.35
  -2  -1 -12    3.22    1.20
  -2   1 -12    1.38    1.33
  -2   1 -12    0.42    0.86
  -2  -1 -12    1.14    1.38
  -2  -1 -12    1.48    0.84
  -2  -1 -13    1.44    0.83
  -2   1 -13   -0.08    0.83
  -2  -1 -14    0.75    0.73
  -2   1 -14   -0.20    1.05
  -2  -1 -14    0.17    1.04
  -2   1 -14    0.70    0.74
  -2   1 -15    8.96    0.98
  -2  -1 -15    8.28    0.98
  -2   1 -15    6.48    0.72
  -2  -1 -15    5.60    0.71
   2  -2 -16    6.94    1.02
   2   2 -16    8.83    1.05
   2   2 -15   18.75    1.50
   2  -2 -15   19.93    1.51
   2   2 -14    8.64    2.23
   2   2 -14    8.23    1.35
   2   2 -14    6.45    0.97
   2  -2 -13   -1.20    1.42
   2  -2 -13   -1.33    2.19
   2   2 -13    0.80    2.22
   2   2 -13   -0.49    0.88
   2   2 -13   -1.22    1.39
   2   2 -12    4.23    1.44
   2  -2 -12    2.99    1.40
   2  -2 -12    5.27    1.28
   2   2 -12    2.56    0.89
   2   2 -12    3.39    2.19
   2  -2 -12    3.64    2.28
   2   2 -11    1.45    1.42
   2  -2 -11    1.93    2.16
   2   2 -11    0.55    2.17
   2  -2 -11    1.57    1.21
   2   2 -11    1.69    0.78
   2   2 -11    2.24    0.77
   2   2 -10    3.36    0.71
   2   2 -10    2.92    2.07
   2  -2 -10    4.31    2.05
   2   2 -10    4.33    1.33
   2   2  -9   20.17    1.18
   2  -2  -9   18.79    1.14
   2   2  -9   19.83    2.15
   2  -2  -9   20.93    2.17
   2   2  -9   19.63    1.20
   2   2  -9   20.74    1.38
   2   2  -9   21.99    1.62
   2   2  -8   12.22    0.86
   2  -2  -8   12.47    1.90
   2   2  -8   12.18    1.84
   2   2  -8   11.37    1.07
  -2   2   8   12.69    1.23
   2   2  -8   11.50    0.98
   2   2  -8   11.53    1.35
   2   2  -8   12.03    0.86
   2   2  -7   18.79    1.27
   2  -2  -7   16.85    1.03
   2   2  -7   19.42    1.18
  -2   2   7   19.72    1.42
   2   2  -7   18.29    1.09
   2  -2  -7   20.58    2.04
   2   2  -6   41.13    2.13
   2   2  -6   38.31    2.02
   2  -2  -6   37.86    2.00
  -2   2   6   41.15    2.20
   2   2  -6   39.21    2.08
   2  -2  -6   39.77    2.60
   2   2  -6   41.03    2.03
   2   2  -5    0.83    0.67
  -2   2   5    0.37    0.72
   2   2  -5    0.59    0.41
  -2  -2   5   -0.14    0.36
   2   2  -5    0.43    0.48
  -2   2   5   -0.21    0.44
   2   2  -5   -0.22    0.56
   2   2  -4   60.62    2.94
  -2  -2   4   56.26    2.89
  -2   2   4   59.01    2.91
  -2   2   4   60.19    2.97
   2   2  -4   56.89    2.91
   2   2  -4   60.00    2.91
   2   2  -4   60.67    2.93
  -2   2   3    1.13    0.35
  -2   2   3    0.67    0.57
   2   2  -3    1.30    0.66
   2   2  -3    0.89    0.65
   2   2  -3    1.07    0.34
  -2   2   2  138.28    6.85
   2   2  -2  137.69    6.84
  -2   2   2  140.30    6.82
   2   2  -2  139.73    6.82
  -2   2   1    4.74    0.51
   2   2  -1    4.30    0.40
   2   2  -1    4.24    0.55
  -2   2   0  155.37    7.63
   2   2   0  156.23    7.63
  -2   2  -1    3.66    0.42
  -2   2  -1    2.88    0.37
   2   2   1    3.07    0.40
  -2   2  -1    3.61    0.77
  -2   2  -2    0.99    0.81
  -2   2  -2    1.55    0.50
   2  -2   2    1.39    0.27
  -2   2  -2    0.80    0.60
  -2   2  -2    1.16    0.61
  -2   2  -2    1.79    0.52
   2  -2   2    1.05    0.25
   2   2   2    1.54    0.42
  -2   2  -2    1.27    0.46
  -2   2  -3    4.06    0.84
   2   2   3    3.31    0.47
   2   2   3    3.47    0.59
  -2   2  -3    2.66    0.63
  -2  -2  -3    2.39    0.53
  -2   2  -3    2.25    0.52
  -2   2  -3    2.98    0.49
  -2  -2  -3    3.49    0.42
  -2   2  -3    4.25    0.74
  -2   2  -3    3.95    0.48
  -2   2  -3    3.17    1.33
  -2   2  -4   38.91    1.94
  -2  -2  -4   36.22    1.92
  -2   2  -4   38.29    2.09
  -2   2  -4   39.06    2.02
   2  -2   4   37.89    1.89
  -2   2  -4   38.42    1.95
  -2  -2  -4   39.38    1.93
  -2   2  -4   38.59    1.95
  -2   2  -4   38.58    2.32
  -2  -2  -4   37.23    2.42
   2   2   4   40.15    1.99
  -2   2  -4   35.42    1.94
  -2  -2  -4   37.14    1.94
  -2   2  -5  145.64    7.33
  -2   2  -5  145.61    7.31
  -2  -2  -5  148.64    7.30
  -2   2  -5  150.51    7.35
   2   2   5  157.03    7.31
  -2   2  -5  150.60    7.29
  -2  -2  -5  145.62    7.47
  -2   2  -5  146.10    7.45
  -2   2  -5  149.43    7.30
  -2  -2  -5  142.83    7.28
  -2  -2  -6    0.24    0.56
  -2  -2  -6    1.01    0.55
  -2   2  -6   -0.11    0.57
  -2   2  -6   -0.68    0.66
  -2   2  -6    0.28    0.95
  -2   2  -6    0.25    0.61
  -2   2  -6   -0.62    1.11
  -2   2  -6    0.07    1.64
  -2  -2  -6    0.02    1.61
  -2   2  -7    9.22    1.26
  -2  -2  -7    8.10    1.24
  -2  -2  -7    9.56    0.84
  -2   2  -7   11.29    0.86
  -2   2  -7   11.31    0.88
  -2   2  -7    9.75    1.09
  -2   2  -7   10.52    1.75
  -2  -2  -7    7.92    1.69
  -2  -2  -8    0.80    1.20
  -2  -2  -8   -0.93    1.71
  -2   2  -8    0.34    1.83
  -2   2  -8    1.00    0.63
  -2   2  -8    0.18    0.74
  -2   2  -8    0.79    0.74
  -2   2  -8    0.62    1.16
  -2   2  -8   -0.10    0.65
  -2  -2  -8    0.04    0.71
  -2   2  -8   -0.03    0.71
  -2   2  -8    0.65    0.99
  -2  -2  -8    0.50    0.98
  -2  -2  -9    4.82    1.30
  -2   2  -9    6.67    1.97
  -2   2  -9    6.30    0.86
  -2   2  -9    5.24    0.76
  -2   2  -9    5.36    1.27
  -2   2  -9    2.91    0.77
  -2  -2  -9    5.39    1.04
  -2   2  -9    5.92    0.86
  -2   2 -10   -3.01    2.10
  -2  -2 -10    0.59    1.33
  -2   2 -10   -0.81    0.79
  -2   2 -10    0.85    1.31
  -2  -2 -10    1.59    1.07
  -2  -2 -10   -0.11    0.79
  -2   2 -10   -0.26    0.77
  -2   2 -10    0.47    0.90
  -2  -2 -11   35.96    2.36
  -2   2 -11   38.86    2.34
  -2  -2 -11   38.35    2.08
  -2  -2 -11   40.67    2.21
  -2   2 -11   33.56    2.08
  -2   2 -12   14.78    1.24
  -2  -2 -12   17.12    1.46
  -2   2 -12   18.65    1.61
  -2  -2 -12   19.05    1.68
  -2  -2 -13    1.61    0.83
  -2   2 -13    3.15    0.86
  -2  -2 -14   18.36    1.34
  -2   2 -14   17.90    1.32
  -2  -2 -14   12.56    1.07
  -2   2 -14   13.93    1.08
  -2  -2 -15   15.91    1.13
  -2  -2 -15   10.98    0.88
  -2  -2 -16    0.90    0.71
   2  -3 -16   -1.62    0.94
   2   3 -15    0.72    1.13
   2  -3 -15    0.85    1.09
   2   3 -14    0.52    0.88
   2  -3 -14    0.36    1.31
   2   3 -14    0.03    1.25
   2  -3 -14    2.31    1.18
   2   3 -14    1.67    2.19
   2   3 -13    0.55    0.91
   2   3 -13   -1.86    1.39
   2  -3 -13    1.54    1.44
   2   3 -13    0.08    2.28
   2   3 -12    5.07    2.29
   2  -3 -12   -0.25    2.27
   2  -3 -12    0.24    1.39
   2   3 -12    2.51    0.91
   2   3 -12    3.56    1.42
   2  -3 -12    3.80    1.29
   2  -3 -11    1.83    1.24
   2   3 -11    0.61    0.78
   2   3 -11    0.25    1.40
   2   3 -11    0.15    2.23
   2  -3 -11    0.37    2.23
   2   3 -11    1.65    0.81
   2   3 -10   17.35    1.61
   2   3 -10   14.88    1.10
   2  -3 -10   16.86    2.29
   2   3 -10   18.36    2.33
   2   3 -10   16.92    1.09
   2   3  -9   -0.32    0.58
   2   3  -9   -0.06    0.63
   2   3  -9    0.08    1.25
   2  -3  -9    1.01    1.96
   2   3  -8   11.22    0.80
  -2   3   8   11.32    1.31
   2   3  -8    9.37    0.92
   2   3  -8    9.77    0.81
   2   3  -8   11.41    1.31
   2  -3  -8   10.75    1.91
   2   3  -8   11.46    1.90
   2   3  -7    3.34    0.62
  -2   3   7    1.98    1.09
   2  -3  -7    2.26    0.44
   2   3  -7    2.22    0.59
   2   3  -7    2.35    0.74
   2   3  -7    2.15    1.18
   2  -3  -7    1.46    1.77
   2  -3  -6   30.37    1.60
   2   3  -6   31.61    1.63
  -2   3   6   29.19    1.85
   2   3  -6   31.99    1.72
   2   3  -6   30.93    1.65
   2  -3  -6   32.89    2.31
   2   3  -6   30.64    1.92
   2   3  -5    3.99    0.67
   2   3  -5    4.76    0.58
   2   3  -5    4.33    0.51
   2   3  -5    5.01    1.01
  -2   3   5    4.11    0.81
   2   3  -4   15.02    0.88
  -2   3   4   15.88    0.87
   2   3  -4   14.45    1.11
   2   3  -4   14.58    0.84
   2   3  -4   14.76    1.05
   2   3  -4   14.29    0.93
  -2   3   4   14.06    1.03
   2   3  -3    2.72    0.26
   2   3  -3    2.59    0.58
  -2   3   3    2.82    0.63
   2   3  -3    1.77    0.73
   2  -3  -3    2.75    0.49
   2   3  -3    2.74    0.40
  -2   3   3    3.27    0.41
   2   3  -2   24.78    1.35
  -2   3   2   24.39    1.45
   2   3  -2   22.53    1.48
   2   3  -2   26.58    1.33
   2  -3  -2   29.18    1.38
   2   3  -2   25.04    1.47
  -2   3   2   27.60    1.35
   2  -3  -1   11.15    0.70
  -2   3   1   11.05    0.64
  -2   3   1   10.86    0.80
   2   3  -1   10.10    0.66
  -2   3   0    1.26    0.56
   2   3   0   -0.11    0.57
   2  -3   0    0.84    0.45
   2   3   0    1.13    0.39
   2   3   1   49.70    2.75
  -2   3  -1   51.81    2.74
   2  -3   1   58.07    2.75
   2   3   1   56.82    2.77
  -2   3  -1   60.73    2.76
   2   3   2    5.27    0.55
  -2  -3  -2    6.07    0.45
   2   3   2    6.53    0.66
  -2   3  -2    4.87    0.62
  -2   3  -2    5.51    0.74
  -2   3  -2    6.59    0.55
  -2   3  -2    6.06    0.59
  -2   3  -2    6.42    0.87
  -2   3  -2    5.82    0.56
   2   3   3    3.60    0.62
  -2   3  -3    5.08    0.53
  -2   3  -3    4.04    0.49
  -2   3  -3    3.98    0.71
  -2   3  -3    3.42    0.87
  -2   3  -3    4.92    0.56
   2  -3   3    3.26    0.34
  -2  -3  -3    4.23    0.41
  -2   3  -3    4.09    0.49
  -2   3  -3    3.22    1.29
  -2   3  -3    5.29    0.48
   2   3   3    3.58    0.51
  -2   3  -4    1.99    1.42
  -2   3  -4    0.71    0.95
  -2   3  -4    0.59    0.56
  -2   3  -4    0.60    0.54
  -2   3  -4    0.12    0.50
  -2   3  -4   -0.04    0.56
  -2  -3  -4   -0.37    0.41
  -2   3  -4   -0.07    0.47
   2   3   4    0.19    0.69
  -2   3  -5    5.14    1.68
  -2   3  -5    3.96    0.66
  -2   3  -5    4.13    1.11
  -2   3  -5    3.01    0.68
  -2   3  -5    3.65    0.62
  -2   3  -5    3.44    0.68
  -2  -3  -5    2.99    0.52
  -2   3  -5    3.78    0.58
   2   3   5    2.74    0.84
  -2  -3  -5    3.57    0.57
  -2   3  -6    1.12    1.67
  -2   3  -6    0.26    1.09
  -2   3  -6   -0.07    0.61
   2   3   6    0.91    0.93
  -2   3  -6   -0.67    0.69
  -2   3  -6    0.46    0.60
  -2   3  -6    0.55    0.69
  -2  -3  -6    0.65    0.57
  -2   3  -6   -0.30    0.57
  -2   3  -7   14.38    1.04
  -2  -3  -7   15.16    1.01
  -2   3  -7   15.04    1.04
  -2   3  -7   13.94    0.99
  -2   3  -7   14.60    0.98
  -2   3  -7   13.30    1.06
  -2   3  -8    5.89    1.89
  -2   3  -8    3.32    0.79
  -2   3  -8    4.74    0.83
  -2   3  -8    5.66    0.70
  -2   3  -8    4.66    0.74
  -2   3  -8    3.91    1.22
  -2  -3  -8    5.31    1.24
  -2   3  -8    4.85    0.80
  -2   3  -9   52.67    3.27
  -2   3  -9   53.10    2.70
  -2   3  -9   49.45    2.66
  -2   3  -9   54.99    2.66
  -2   3  -9   54.75    2.85
  -2  -3  -9   51.29    2.89
  -2  -3  -9   50.86    2.75
  -2   3  -9   42.26    2.71
  -2   3 -10   18.95    2.39
  -2  -3 -10   21.76    1.75
  -2   3 -10   20.38    1.69
  -2  -3 -10   19.55    1.50
  -2   3 -10   20.20    1.45
  -2   3 -10   19.28    1.31
  -2  -3 -11    4.36    0.88
  -2   3 -11    3.29    0.86
  -2  -3 -11    3.98    1.14
  -2  -3 -11    4.63    1.51
  -2   3 -11    3.62    1.38
  -2   3 -12   -0.34    0.84
  -2  -3 -12    0.03    1.15
  -2   3 -12    3.06    1.33
  -2  -3 -12    0.54    1.45
  -2   3 -13    0.60    0.83
  -2  -3 -13    0.34    1.05
  -2   3 -13    1.17    1.23
  -2  -3 -13    0.94    0.83
  -2   3 -14    0.76    1.07
  -2  -3 -14    2.35    1.10
  -2  -3 -14    1.22    0.72
  -2   3 -14    0.39    0.72
  -2  -3 -15   -0.93    0.90
  -2  -3 -15    0.02    0.57
   2  -4 -16    1.16    0.91
   2  -4 -15   10.13    1.23
   2  -4 -14    9.25    1.26
   2   4 -14    8.85    1.04
   2   4 -14   11.79    2.19
   2  -4 -14   12.21    1.43
   2   4 -13    1.47    2.31
   2   4 -13   -0.61    0.86
   2  -4 -13    2.73    1.47
   2   4 -12    0.55    0.92
   2  -4 -12    2.39    1.32
   2   4 -12    4.08    2.34
   2  -4 -12   -0.96    2.24
   2   4 -11    4.20    0.82
   2   4 -11    6.32    2.34
   2  -4 -11    6.14    2.32
   2   4 -11    3.56    1.43
   2   4 -11    4.55    0.83
   2  -4 -10   33.24    2.77
   2   4 -10   34.83    2.80
   2   4 -10   31.37    1.79
   2   4 -10   32.96    2.12
   2   4 -10   32.90    1.81
   2  -4  -9    2.22    1.96
  -2   4   9    1.40    1.25
   2   4  -9    1.79    1.26
   2   4  -9    2.58    0.63
   2   4  -9    2.96    0.85
   2   4  -9    1.82    0.66
   2   4  -8    6.31    0.67
   2   4  -8    5.54    0.68
   2   4  -8    6.00    0.83
   2   4  -8    5.03    1.20
   2   4  -8    6.29    1.95
   2  -4  -8    5.11    1.81
  -2   4   7   65.12    3.73
   2   4  -7   69.88    3.53
   2   4  -7   69.91    3.57
   2   4  -7   72.82    3.54
   2   4  -7   69.59    3.67
   2  -4  -7   73.31    3.89
   2  -4  -6    7.24    1.71
  -2   4   6    7.06    1.06
   2   4  -6    8.07    0.73
   2   4  -6    6.48    0.84
   2   4  -6    6.72    1.19
   2  -4  -6    6.88    0.54
   2   4  -5   20.82    1.20
   2   4  -5   19.97    1.26
  -2   4   5   22.79    1.27
   2   4  -5   19.03    1.13
  -2   4   5   19.22    1.36
   2   4  -5   23.53    1.48
   2  -4  -5   22.52    1.84
   2   4  -4    5.23    0.51
   2   4  -4    4.93    0.70
   2   4  -4    4.79    0.94
   2  -4  -4    6.56    0.64
  -2   4   4    6.77    0.65
   2  -4  -4    4.21    1.25
  -2   4   4    6.42    0.77
   2   4  -4    5.37    0.87
  -2  -4   4    5.53    0.59
   2  -4  -3   33.64    1.61
  -2  -4   3   32.32    1.63
   2   4  -3   31.96    1.57
  -2   4   3   34.09    1.64
   2   4  -3   30.19    1.64
   2   4  -3   32.79    1.67
  -2   4   3   30.02    1.68
  -2   4   3   29.40    1.52
   2   4  -3   31.39    1.70
   2  -4  -2    7.85    0.59
   2   4  -2    8.01    0.51
  -2   4   2    6.94    0.66
  -2   4   2    7.06    0.47
   2   4  -2    8.24    0.81
  -2   4   2    7.54    0.74
   2   4  -2    7.32    0.49
   2   4  -2    6.13    0.82
   2   4  -1    6.63    0.53
   2   4  -1    7.56    0.46
  -2   4   1    5.64    0.71
   2  -4  -1    6.92    0.58
   2   4   0    3.10    0.64
   2   4   0    3.82    0.29
   2   4   0    2.88    0.45
   2  -4   0    4.28    0.49
  -2   4   0    3.08    0.62
   2  -4   1   64.66    3.00
   2   4   1   58.01    3.03
  -2   4  -1   58.91    3.00
   2   4   1   58.92    3.01
   2  -4   2   35.54    1.66
  -2   4  -2   32.52    1.64
  -2  -4  -2   31.71    1.60
  -2   4  -2   33.41    1.67
  -2   4  -2   29.19    1.61
   2   4   2   31.86    1.69
  -2   4  -2   30.42    1.64
  -2   4  -2   34.98    1.68
  -2   4  -3   12.97    0.80
  -2  -4  -3   12.95    0.71
  -2   4  -3   13.62    0.85
  -2   4  -3   13.30    1.48
   2   4   3   11.92    0.93
  -2   4  -3   10.47    0.82
  -2   4  -3   13.57    1.02
  -2   4  -3   12.99    0.85
  -2   4  -3   12.44    1.12
  -2   4  -4    5.12    0.58
  -2  -4  -4    4.70    0.50
  -2   4  -4    6.02    1.67
  -2   4  -4    4.80    0.72
   2   4   4    4.14    0.83
  -2   4  -4    4.89    0.69
  -2   4  -4    4.83    0.95
  -2   4  -4    4.84    0.68
  -2   4  -4    4.67    1.05
  -2   4  -5    7.56    0.75
  -2   4  -5    6.85    1.15
  -2   4  -5    7.62    0.70
  -2  -4  -5    7.84    0.64
   2   4   5    7.49    0.96
  -2   4  -5    7.43    0.81
  -2   4  -5    7.61    1.76
  -2   4  -6    6.27    1.76
  -2   4  -6    5.04    0.70
  -2  -4  -6    5.83    0.67
  -2   4  -6    5.36    0.75
   2   4   6    5.24    1.01
  -2   4  -6    6.62    0.80
  -2   4  -6    6.01    1.11
  -2   4  -6    5.45    0.70
   2   4   7    2.37    0.88
  -2  -4  -7    0.76    0.63
  -2   4  -7    0.03    0.65
  -2   4  -7    1.78    0.75
  -2   4  -7    1.53    0.74
  -2   4  -7    1.09    0.65
  -2   4  -7   -0.62    1.79
  -2   4  -7    0.94    0.74
  -2   4  -8    7.27    0.92
  -2   4  -8    5.24    0.88
  -2   4  -8    7.77    1.22
  -2   4  -8    6.77    0.85
  -2   4  -9    2.59    0.82
  -2  -4  -9    2.60    1.36
  -2   4  -9    2.58    0.85
  -2   4  -9    2.69    0.76
  -2   4  -9    3.39    0.93
  -2   4  -9    1.85    1.27
  -2   4  -9    2.05    2.07
  -2   4 -10   -1.27    0.81
  -2  -4 -10   -1.23    1.44
  -2   4 -10    0.82    0.95
  -2  -4 -10    0.71    1.09
  -2   4 -10    0.37    1.34
  -2  -4 -11    1.96    0.86
  -2   4 -11    0.61    0.84
  -2  -4 -11    2.83    1.17
  -2  -4 -11    1.99    1.47
  -2   4 -11    0.41    1.37
  -2   4 -12   -0.35    0.83
  -2   4 -12    3.34    1.37
  -2  -4 -12    0.27    1.47
  -2   4 -13    0.11    0.82
  -2  -4 -13    0.03    1.01
  -2  -4 -13    0.67    1.27
  -2   4 -13    3.24    1.22
  -2  -4 -14    1.01    0.69
  -2  -4 -14    1.41    1.07
  -2  -4 -15    4.04    0.61
  -2  -4 -15    6.18    0.94
   2  -5 -16    2.52    0.88
   2  -5 -15    1.94    1.07
   2  -5 -14    2.59    1.29
   2  -5 -14    0.71    1.12
   2   5 -14    1.68    0.88
   2   5 -13    4.32    2.22
   2  -5 -13    2.28    1.51
   2   5 -13    0.87    0.86
   2  -5 -13    0.30    1.25
   2   5 -12   -0.11    2.30
   2  -5 -12   -0.80    1.30
   2   5 -11   14.78    2.47
   2   5 -11    9.45    1.04
   2   5 -10    4.00    0.78
   2   5 -10    5.79    2.32
   2   5 -10    4.86    0.75
  -2   5  10    5.82    1.33
   2   5  -9    7.67    2.14
  -2   5   9    5.44    1.40
   2   5  -9    5.53    0.75
   2   5  -8   -0.14    0.82
   2   5  -8    0.06    0.63
   2  -5  -8    0.04    1.87
   2   5  -8    0.70    1.96
  -2   5   8   -0.31    1.23
   2   5  -8    0.28    0.57
   2   5  -7   20.85    1.24
   2   5  -7   20.42    1.23
   2   5  -7   20.96    1.33
   2   5  -7   22.26    1.52
   2  -5  -7   21.83    1.94
   2  -5  -6    9.25    1.79
   2   5  -6    9.55    0.77
   2   5  -6    9.54    0.92
   2   5  -6    9.10    1.17
   2   5  -6    9.65    0.81
  -2   5   6   10.72    1.13
   2   5  -5    0.75    0.78
   2   5  -5   -0.85    1.02
   2  -5  -5    0.28    0.72
  -2   5   5    0.25    0.71
   2   5  -5    0.12    0.52
   2   5  -5    0.17    1.05
   2  -5  -5    0.53    1.51
  -2   5   5    0.77    0.86
   2   5  -4   85.05    4.38
  -2   5   4   94.24    4.39
   2   5  -4   87.74    4.33
   2   5  -4   83.94    4.39
  -2  -5   4   89.57    4.36
  -2   5   4   83.62    4.41
   2   5  -3   26.83    1.32
  -2   5   3   25.70    1.38
   2   5  -3   22.85    1.51
  -2  -5   3   25.30    1.40
   2   5  -3   23.61    1.41
  -2   5   3   22.78    1.44
   2   5  -2    4.93    0.75
   2  -5  -2    5.64    0.56
  -2   5   2    4.94    0.71
  -2   5   2    5.13    0.59
   2   5  -2    4.88    0.45
  -2   5   2    4.84    0.45
   2  -5  -1    6.96    0.55
  -2   5   1    5.75    0.50
  -2   5   1    5.26    0.69
   2   5  -1    5.29    0.43
  -2   5   0    1.73    0.44
   2   5   0    1.89    0.27
   2  -5   0    2.08    0.48
   2   5   0    1.97    0.65
  -2   5   0    1.93    0.59
   2  -5   1   41.87    1.99
  -2   5  -1   36.28    1.98
  -2   5  -1   39.49    1.97
   2   5   1   39.51    2.03
  -2   5  -1   37.71    1.99
  -2   5  -2    0.72    0.49
  -2   5  -2   -0.02    0.40
  -2   5  -2   -0.35    0.37
  -2   5  -2   -0.53    0.63
   2  -5   2   -0.03    0.54
   2   5   2   -0.17    0.63
   2   5   3   -0.14    0.74
  -2   5  -3    0.14    0.91
  -2  -5  -3   -0.12    0.33
  -2   5  -3    0.74    0.49
  -2   5  -3    0.02    0.71
  -2   5  -3    0.54    0.64
  -2   5  -3    1.33    1.56
   2  -5   3    0.19    0.57
  -2   5  -4   14.17    1.23
  -2   5  -4   12.60    0.87
  -2   5  -4   13.16    1.31
  -2   5  -4   15.65    1.86
   2   5   4   13.91    1.08
  -2   5  -4   12.71    0.96
  -2   5  -4   13.83    0.95
  -2   5  -4   12.44    1.03
  -2   5  -5    1.34    0.76
  -2   5  -5    1.85    0.60
  -2   5  -5    1.69    1.78
   2   5   5    2.50    0.93
  -2   5  -5    1.86    0.73
  -2   5  -5    1.87    1.02
  -2   5  -5    2.13    0.65
  -2   5  -5    1.51    1.11
  -2   5  -6    0.38    0.72
  -2   5  -6    0.55    1.70
   2   5   6    2.35    1.02
  -2   5  -6    0.70    0.72
  -2   5  -6    0.77    1.10
  -2   5  -6    0.18    0.73
  -2   5  -6    0.10    0.64
  -2   5  -7    7.82    0.80
  -2   5  -7    8.55    0.89
  -2   5  -7    6.28    1.81
   2   5   7    7.77    1.04
   2   5   7    8.44    1.25
  -2   5  -7    9.57    1.25
  -2   5  -7    7.24    0.83
  -2   5  -7    9.19    0.86
  -2   5  -8    1.65    0.83
  -2   5  -8    1.28    1.21
  -2   5  -8    2.72    0.78
  -2   5  -8    2.71    0.74
   2   5   8    2.69    1.04
  -2   5  -9    9.30    0.96
   2   5   9    6.95    1.47
  -2   5  -9    7.56    2.16
  -2   5  -9    7.57    0.88
  -2   5  -9    7.27    1.06
  -2  -5  -9    6.51    1.43
  -2   5  -9    7.85    1.37
  -2   5 -10    4.69    1.05
  -2  -5 -10    2.80    1.47
  -2   5 -10    3.42    1.41
  -2   5 -10    3.48    0.83
  -2   5 -10    3.94    1.10
  -2  -5 -11   17.02    1.68
  -2   5 -11   12.93    1.60
  -2  -5 -11   15.88    1.42
  -2   5 -11   12.87    1.14
  -2  -5 -12    6.57    1.47
  -2   5 -12    4.17    1.42
  -2   5 -12    6.32    0.90
  -2  -5 -13    2.39    1.01
  -2  -5 -13    1.62    1.24
  -2  -5 -14   -1.10    1.05
  -2  -5 -14    0.81    0.66
  -2  -5 -15    0.13    0.50
  -2  -5 -15    0.37    0.86
   2  -6 -16    0.93    0.82
   2  -6 -15    1.90    0.93
   2  -6 -15    4.90    1.09
   2  -6 -14   16.25    1.33
   2  -6 -14   19.30    1.51
   2   6 -13    2.97    2.15
   2  -6 -13    4.54    1.24
   2   6 -13    5.53    0.94
   2   6 -12    2.66    2.27
  -2   6  11   -0.64    1.30
   2   6 -11    1.24    2.35
   2   6 -11    0.73    0.90
  -2   6  10    5.00    1.46
   2   6 -10    5.49    2.34
   2   6 -10    4.10    0.86
  -2   6   9    1.42    1.39
   2   6  -9   -0.11    2.18
   2   6  -9    0.04    0.95
   2   6  -9    1.57    0.74
  -2   6   8   23.86    1.80
   2   6  -8   22.87    1.36
   2   6  -8   25.00    2.36
   2   6  -7   31.81    1.77
   2   6  -7   34.93    2.53
  -2   6   7   34.38    2.04
   2   6  -7   32.34    1.84
   2  -6  -6    3.21    0.73
   2   6  -6    3.18    0.62
   2   6  -6    2.20    0.75
  -2   6   5   22.62    1.66
   2  -6  -5   30.98    1.57
   2   6  -5   31.48    1.75
   2   6  -5   24.62    1.60
   2  -6  -4   46.79    2.29
   2   6  -4   40.72    2.36
  -2   6   4   42.19    2.34
   2   6  -4   47.03    2.25
  -2   6   4   39.62    2.39
  -2  -6   4   43.50    2.32
   2   6  -4   43.99    2.45
  -2   6   3    2.29    0.80
  -2   6   3    2.37    0.67
   2   6  -3    3.51    0.91
   2   6  -3    1.89    0.51
   2  -6  -3    2.38    0.62
   2   6  -3    0.77    1.05
  -2   6   2    0.93    0.57
  -2   6   2   -0.10    0.72
   2   6  -2    0.03    0.43
   2   6  -2   -0.01    0.78
  -2   6   1    8.12    0.65
   2   6  -1    7.80    0.55
  -2   6   1    7.67    0.79
   2  -6   0   44.53    2.16
  -2   6   0   41.51    2.10
  -2   6   0   44.88    2.15
   2   6   0   40.05    2.10
   2   6   0   43.57    2.22
  -2   6   0   45.57    2.21
  -2   6  -1   63.05    3.08
  -2   6  -1   62.57    3.12
  -2   6  -1   62.16    3.13
   2   6   1   57.54    3.15
   2  -6   1   63.65    3.12
  -2   6  -2   53.95    2.58
   2   6   2   46.01    2.62
   2  -6   2   48.63    2.59
  -2   6  -2   51.67    2.54
   2   6   3    2.07    0.80
  -2   6  -3    2.25    0.84
  -2   6  -3    1.74    0.68
  -2   6  -3    2.75    1.05
  -2   6  -3    2.43    0.51
   2  -6   3    2.59    0.71
  -2   6  -4   82.51    4.19
  -2   6  -4   81.62    4.20
  -2   6  -4   81.38    4.26
   2   6   4   83.72    4.23
  -2   6  -4   91.33    4.47
  -2   6  -4   85.58    4.18
  -2   6  -5   -0.54    1.69
  -2   6  -5    0.12    0.56
  -2   6  -5    0.15    0.80
   2   6   5   -0.37    0.93
  -2   6  -5   -0.74    1.03
  -2   6  -5   -0.07    0.65
  -2   6  -5    0.17    0.65
  -2   6  -5   -0.75    0.66
  -2   6  -5   -0.64    1.14
   2   6   6    1.48    0.84
  -2   6  -6    0.01    0.65
  -2   6  -6   -0.12    0.75
   2   6   6    0.17    1.04
  -2   6  -6    0.97    0.76
  -2   6  -6   -0.26    0.75
  -2   6  -6   -0.09    0.67
  -2   6  -6    0.59    1.71
  -2   6  -7    8.00    0.90
   2   6   7    9.49    1.29
  -2   6  -7    7.97    0.87
  -2   6  -7    7.99    1.28
  -2   6  -7    6.10    1.90
   2   6   7    7.14    1.06
   2   6   8    0.38    1.07
  -2   6  -8    1.48    0.83
  -2   6  -8    1.34    1.96
  -2   6  -8   -0.04    0.81
   2   6   8    2.31    1.44
  -2   6  -8    0.72    1.28
  -2   6  -8    0.49    0.75
  -2   6  -8    0.44    0.94
  -2   6  -9    4.43    1.07
  -2   6  -9    4.16    0.84
  -2   6  -9    5.37    0.96
  -2  -6  -9    4.49    1.44
   2   6   9    6.47    1.60
  -2   6  -9    5.14    1.37
  -2   6 -10    4.36    0.86
  -2   6 -10    6.75    1.17
  -2  -6 -10    4.11    1.46
  -2   6 -10    5.69    1.42
  -2   6 -11    2.17    1.11
  -2  -6 -11   -0.31    1.44
  -2  -6 -11    0.37    1.21
  -2  -6 -12    5.30    1.12
  -2  -6 -13   -0.01    1.19
  -2  -6 -13   -0.88    0.96
  -2  -6 -14   -1.10    1.00
  -2  -6 -14   -0.86    0.62
  -2  -6 -14   -0.56    0.88
  -2  -6 -15    1.82    0.48
  -2  -6 -15    4.47    0.81
   2  -7 -15    6.59    1.07
   2  -7 -15    5.44    0.92
   2  -7 -14   12.55    1.38
   2  -7 -14    9.96    1.18
   2  -7 -13    9.37    1.43
   2   7 -13    4.92    0.92
   2  -7 -13    8.19    1.25
   2   7 -12    3.09    0.96
   2   7 -12    2.76    2.23
  -2   7  11    5.57    1.54
   2   7 -11    6.76    2.33
   2   7 -11    4.29    0.99
  -2   7  10   11.90    1.70
   2   7 -10   11.33    1.07
  -2   7  10   10.37    1.44
  -2   7   9   65.48    3.45
  -2   7   9   61.62    3.60
   2   7  -9   62.29    3.30
   2   7  -9   68.08    3.93
   2   7  -8   21.21    1.49
  -2   7   8   22.43    1.77
   2   7  -8   23.18    1.36
  -2   7   7   14.09    1.40
   2   7  -7   16.00    2.14
   2   7  -7   15.78    1.20
   2   7  -7   16.34    1.05
   2   7  -6   19.48    1.19
   2   7  -6   20.55    1.45
   2  -7  -6   19.61    1.24
   2   7  -6   19.28    1.29
  -2   7   6   19.70    1.46
   2  -7  -5    5.57    0.76
   2   7  -5    6.68    1.09
   2   7  -5    5.85    0.68
   2   7  -5    5.57    0.84
  -2   7   5    5.70    0.85
   2  -7  -4    4.24    0.68
   2   7  -4    3.95    1.10
   2   7  -4    3.02    0.60
  -2   7   4    3.22    0.92
  -2   7   4    3.63    0.80
   2   7  -4    2.94    0.81
  -2  -7   4    3.21    0.82
   2  -7  -3    2.14    0.63
   2   7  -3    1.24    0.57
   2   7  -3    2.45    1.12
  -2   7   3    1.35    0.84
   2   7  -3    0.88    0.91
   2   7  -2    0.93    0.96
   2   7  -2    0.74    0.53
  -2   7   2    1.46    0.80
  -2   7   2    2.77    0.65
   2  -7  -2    1.50    0.61
  -2   7   1  256.38   12.48
   2  -7  -1  253.13   12.49
  -2   7   1  252.94   12.52
   2   7  -1  255.18   12.47
   2   7   0  117.46    6.14
  -2   7   0  123.32    6.14
  -2   7   0  126.32    6.11
   2  -7   0  122.26    6.11
  -2   7   0  127.06    6.11
  -2   7  -1   77.08    3.95
  -2   7  -1   81.37    3.96
   2   7   1   78.43    3.98
  -2   7  -2   25.29    1.47
   2   7   2   24.49    1.51
  -2   7  -2   25.68    1.34
  -2   7  -2   25.38    1.46
   2   7   3  106.16    5.16
  -2   7  -3  103.79    5.20
  -2   7  -3  102.50    5.13
  -2   7  -3  101.66    5.10
  -2   7  -4   35.80    2.11
  -2   7  -4   36.25    1.96
  -2   7  -4   39.99    2.04
   2   7   4   36.40    2.03
  -2   7  -4   33.66    1.94
  -2   7  -4   37.30    1.92
  -2   7  -5   11.01    0.97
   2   7   5   12.35    1.16
   2   7   5   10.27    1.07
  -2   7  -5   13.29    0.98
  -2   7  -5   11.83    1.21
  -2   7  -5   12.32    1.08
  -2  -7  -6   57.45    2.94
  -2   7  -6   61.60    2.99
  -2   7  -6   54.61    2.98
   2   7   6   62.48    3.10
   2   7   6   53.87    3.05
  -2   7  -6   55.32    2.97
  -2   7  -7    9.11    0.94
  -2   7  -7   10.11    1.00
   2   7   7    7.79    1.13
  -2   7  -7    9.29    0.99
   2   7   8   17.76    1.76
  -2   7  -8   13.96    1.30
   2   7   8   14.28    1.41
  -2   7  -8   17.26    1.25
  -2  -7  -9    2.25    1.39
  -2   7  -9    1.95    1.08
   2   7   9   -1.21    1.27
   2   7   9    1.16    1.59
  -2  -7 -10    3.78    1.45
   2   7  10    2.42    1.64
  -2   7 -10    4.75    1.13
  -2   7 -11    1.66    1.10
  -2  -7 -11    3.48    1.42
  -2  -7 -12    1.00    1.28
  -2  -7 -12    0.03    1.07
  -2  -7 -13    1.17    1.11
  -2  -7 -13   -1.15    0.95
  -2  -7 -14    1.54    0.93
  -2  -7 -14    0.39    0.57
  -2  -7 -14    0.09    0.86
   2  -8 -15   -0.91    0.98
   2  -8 -14    0.16    1.16
   2  -8 -14    1.49    0.96
   2   8 -13    7.99    0.99
   2  -8 -13   11.19    1.28
  -2   8  12    2.28    1.43
   2   8 -12   -0.62    0.90
  -2   8  11   22.95    2.04
  -2   8  10    3.87    1.36
   2   8 -10    2.92    0.93
  -2   8  10    2.73    1.56
  -2   8   9    7.06    1.41
  -2   8   9   11.19    1.56
   2   8  -9    9.38    1.03
   2   8  -8    2.36    0.82
  -2   8   8    3.81    1.25
  -2   8   8    3.21    1.30
   2   8  -8    2.17    0.97
   2   8  -7    4.73    0.80
   2   8  -7    5.52    0.99
  -2   8   7    3.27    1.15
   2   8  -6    0.40    1.08
  -2   8   6   -0.04    1.01
   2   8  -6    0.48    0.83
   2   8  -6    0.80    0.68
   2  -8  -6   -0.44    0.77
   2   8  -5   71.23    4.00
   2  -8  -5   83.98    3.97
   2   8  -5   81.05    4.06
  -2   8   5   75.66    4.08
   2   8  -5   79.51    3.96
   2  -8  -4   15.45    1.03
   2   8  -4   15.91    1.21
  -2  -8   4   14.41    1.18
   2   8  -4   16.46    1.36
   2   8  -3    5.57    0.68
   2   8  -3    6.21    0.99
   2  -8  -3    5.73    0.69
   2   8  -3    6.06    1.16
  -2   8   3    4.48    0.94
   2  -8  -2   10.85    0.82
  -2   8   2    9.51    0.99
   2   8  -2    9.61    0.80
  -2   8   1   73.99    3.66
   2   8  -1   68.90    3.66
  -2   8   1   74.27    3.71
   2  -8  -1   73.53    3.65
  -2   8   0    0.06    0.75
   2  -8   0    1.85    0.67
  -2   8   0    2.11    0.79
   2   8   0    0.14    0.86
  -2   8   0    1.68    0.83
   2  -8   1   16.97    1.13
  -2   8  -1   17.77    1.17
  -2   8  -1   14.90    1.15
   2   8   1   17.46    1.21
   2  -8   2    4.24    0.80
  -2   8  -2    4.26    0.78
   2   8   2    3.23    0.83
  -2   8  -3   60.61    3.16
   2   8   3   62.73    3.20
  -2   8  -3   63.18    3.27
  -2   8  -4   41.94    2.23
   2   8   4   42.82    2.29
  -2   8  -4   41.86    2.35
   2   8   4   39.57    2.28
   2   8   5   -0.70    0.99
   2   8   5   -0.50    0.89
  -2   8  -5   -0.35    1.03
  -2   8  -5   -0.17    0.78
  -2   8  -6    6.44    0.95
  -2   8  -6    9.62    1.03
   2   8   6    7.20    0.99
  -2  -8  -6    7.73    0.85
  -2   8  -6    8.25    0.86
  -2   8  -6    8.01    1.18
  -2   8  -7   15.97    1.30
   2   8   7   20.09    1.60
   2   8   7   17.33    1.41
   2   8   8    0.67    1.43
   2   8   8    1.17    1.11
   2   8   8    1.73    1.43
  -2   8  -8    0.94    1.03
   2   8   9   -0.60    1.60
  -2   8  -9    2.24    1.10
  -2  -8  -9    1.20    1.39
   2   8   9    1.25    1.24
  -2  -8 -10    1.59    1.39
   2   8  10   -1.02    1.72
  -2   8 -10    0.43    1.10
  -2  -8 -11   -1.62    1.18
   2   8  11    1.40    1.72
  -2   8 -11   -0.72    1.08
  -2  -8 -12    5.13    1.23
  -2  -8 -12    3.36    1.07
  -2  -8 -13    0.86    1.04
  -2  -8 -13    1.51    0.92
  -2  -8 -14    0.44    0.84
  -2  -8 -14    0.23    0.52
  -2  -8 -14    0.62    0.81
   2  -9 -14    3.17    1.10
   2  -9 -14    2.31    0.90
   2  -9 -13    1.75    1.07
   2  -9 -13    0.40    1.25
  -2   9  12    9.13    1.59
   2   9 -12    9.75    1.04
   2   9 -11   -0.20    0.99
  -2   9  10    2.09    1.36
   2   9 -10    0.52    0.99
  -2   9   9   12.79    1.46
  -2   9   9    9.90    1.58
   2   9  -9    9.64    1.16
  -2   9   8    1.06    1.26
   2   9  -8   -0.52    0.89
  -2   9   8    1.04    1.26
  -2   9   7    4.33    1.24
   2   9  -7    5.40    0.87
  -2   9   7    5.62    1.27
   2   9  -7    5.13    1.01
   2   9  -6    1.13    0.93
  -2   9   6    0.83    1.10
   2   9  -6    0.94    0.77
  -2   9   6    1.44    1.13
   2  -9  -6    0.85    0.79
   2   9  -6    1.23    1.18
  -2   9   5    0.32    1.04
   2   9  -5    1.29    0.70
   2  -9  -5    1.53    0.74
   2   9  -5    1.27    1.12
  -2  -9   4    4.96    0.90
  -2   9   4    5.22    1.01
   2   9  -4    5.38    0.98
   2  -9  -4    5.61    0.71
   2   9  -4    5.10    1.15
   2  -9  -3   10.10    0.84
  -2   9   3   10.46    1.12
  -2   9   3    9.27    1.03
  -2   9   2    1.14    0.86
   2  -9  -2    0.25    0.60
  -2   9   1   24.53    1.59
  -2   9   1   27.77    1.61
   2  -9  -1   27.74    1.51
  -2   9   0    0.44    0.84
  -2   9   0    2.43    0.78
  -2   9   0    0.89    0.81
   2   9   0    0.79    0.71
   2  -9   0    1.19    0.69
  -2   9  -1    6.88    0.85
  -2   9  -1    6.92    0.91
   2   9   1    5.86    0.93
   2   9   1    5.59    0.82
   2  -9   1    5.62    0.82
  -2   9  -2    8.80    0.91
   2   9   2   10.16    1.01
   2   9   2    8.56    0.96
   2  -9   2   10.08    0.97
  -2   9  -3    1.91    0.78
   2   9   3    0.50    0.92
  -2   9  -3    2.33    1.08
   2   9   3    2.44    0.82
  -2   9  -4   11.12    0.99
   2   9   4   10.80    1.16
   2   9   4    8.14    1.06
  -2   9  -4   11.11    1.22
  -2   9  -5    7.05    1.20
  -2   9  -5    5.07    0.91
   2   9   5    7.88    1.19
   2   9   5    4.47    1.00
  -2  -9  -5    7.72    0.84
  -2   9  -6    2.23    1.19
  -2  -9  -6    2.84    0.82
   2   9   6    3.21    1.04
   2   9   6    5.26    1.25
  -2   9  -6    3.53    0.97
   2   9   7    2.24    1.32
   2   9   7    3.65    1.13
   2   9   7    4.77    1.37
  -2   9  -7    3.29    1.04
   2   9   8   15.68    1.46
  -2   9  -8   15.29    1.33
   2   9   8   13.61    1.72
   2   9   9   -0.17    1.58
  -2   9  -9    3.86    1.12
   2   9   9    2.74    1.28
  -2   9 -10    1.92    1.08
   2   9  10   -1.24    1.69
  -2   9 -11    3.63    1.07
  -2  -9 -11    2.01    1.15
   2   9  11    1.82    1.66
  -2  -9 -12    1.14    1.00
  -2  -9 -13    1.41    0.89
  -2  -9 -14    0.70    0.45
   2 -10 -14    9.28    0.95
   2 -10 -14    9.74    1.08
   2 -10 -13   13.59    1.33
   2 -10 -13   13.30    1.18
  -2  10  12    0.68    1.33
   2 -10 -12    1.49    1.32
   2  10 -11   30.93    1.98
  -2  10  11   38.15    2.17
  -2  10  11   31.96    2.35
  -2  10  10    3.89    1.49
  -2  10  10    3.27    1.34
   2  10 -10    2.36    1.03
  -2  10   9    1.22    1.43
   2  10  -9   -0.49    1.02
  -2  10   9    0.02    1.33
   2  10  -8   14.30    1.32
  -2  10   8   14.67    1.61
  -2  10   7   16.81    1.58
  -2  10   7   19.93    1.62
   2  10  -7   19.32    1.36
   2  10  -6   -0.56    0.86
   2 -10  -6   -0.08    0.84
  -2  10   6    0.96    1.14
   2  10  -6    0.35    1.32
  -2  10   6   -0.34    1.17
   2 -10  -5    0.10    0.81
  -2  10   5    1.99    1.05
   2  10  -5    0.72    1.24
  -2  10   5    0.61    1.04
   2 -10  -4    2.50    0.73
  -2 -10   4    1.53    0.87
   2  10  -4    1.41    1.20
  -2  10   4    3.86    1.02
   2 -10  -3    0.84    0.68
  -2  10   3    0.63    0.93
  -2 -10   3    0.91    0.93
   2  10  -3    1.44    1.15
  -2  10   3    0.85    0.96
   2 -10  -2   -0.39    0.66
  -2  10   2   -0.12    0.91
  -2  10   2    0.67    0.92
   2  10  -2    0.13    1.12
   2  10  -1    2.79    0.73
  -2  10   1    2.98    0.91
   2 -10  -1    3.76    0.73
  -2  10   0    0.32    0.89
   2  10   0    0.08    0.73
  -2  10   0   -0.45    0.84
   2 -10   0    0.24    0.71
   2  10   1    3.36    0.95
  -2  10  -1    4.37    0.90
   2  10   1    3.20    0.81
  -2  10  -1    5.10    0.91
   2 -10   1    4.14    0.80
   2  10   2    0.65    0.95
  -2  10  -2   -0.01    0.83
   2  10   2    0.32    0.82
   2 -10   2    0.60    0.83
   2  10   3    3.13    0.90
  -2  10  -3    4.62    1.17
   2  10   4    7.61    1.15
   2  10   4    5.00    1.00
  -2  10  -4    6.98    0.95
  -2  10  -4    7.26    1.25
  -2  10  -5    0.60    1.22
   2  10   5    0.35    0.97
   2  10   5    0.84    1.16
  -2  10  -5    0.12    0.94
  -2 -10  -5    0.73    0.79
  -2  10  -6    1.78    1.29
   2  10   6    0.98    1.28
  -2 -10  -6    0.25    0.83
   2  10   6    1.83    1.24
   2  10   6    1.10    0.97
  -2  10  -6   -0.06    0.94
   2  10   7    6.83    1.40
   2  10   7    6.90    1.44
  -2  10  -7    6.99    1.13
   2  10   7    5.49    1.20
   2  10   8    4.84    1.49
  -2  10  -8    2.51    1.11
   2  10   8    3.19    1.21
  -2  10  -9    0.99    1.09
   2  10   9   -1.15    1.52
  -2  10 -10    2.53    1.08
   2  10  10    2.59    1.55
  -2 -10 -11    0.22    1.09
   2  10  11   -2.85    1.48
  -2 -10 -12   -0.65    0.96
   2  10  12    1.74    1.24
  -2 -10 -13    5.72    0.88
  -2  11  13    3.48    0.98
   2 -11 -13    1.73    1.04
   2 -11 -13    0.32    0.91
   2 -11 -12    4.24    1.27
  -2  11  12    3.31    1.23
  -2  11  11   -0.29    1.33
  -2  11  10    3.06    1.33
  -2  11  10    2.65    1.39
  -2  11   9   38.07    2.27
  -2  11   9   29.85    2.35
  -2  11   8    5.95    1.35
  -2  11   8    5.73    1.44
   2  11  -8    6.80    1.14
   2  11  -7   22.89    1.55
  -2  11   7   17.82    1.81
  -2  11   7   22.87    1.73
  -2  11   6    5.25    1.29
  -2  11   6    5.13    1.21
   2  11  -6    6.20    1.47
  -2  11   5   15.35    1.51
   2 -11  -5   17.22    1.25
   2  11  -5   18.26    1.64
  -2  11   5   15.14    1.42
   2 -11  -4    4.60    0.87
   2  11  -4    3.18    1.32
  -2  11   4    3.51    1.12
  -2  11   4    2.80    1.07
   2 -11  -3    5.17    0.82
   2  11  -3    5.58    1.29
  -2  11   3    3.34    1.05
  -2  11   3    4.59    1.04
  -2  11   2    1.25    0.97
   2  11  -2    1.34    1.22
   2 -11  -2   -0.39    0.73
   2  11  -1   53.61    3.23
  -2  11   1   60.52    3.29
   2 -11   0    3.75    0.83
   2  11   0    1.49    0.79
  -2  11   0    3.42    0.98
   2 -11   1    5.17    0.91
   2  11   1    4.35    0.85
  -2  11  -1    5.82    0.98
   2  11   2   -0.63    1.02
   2  11   2   -0.20    0.83
  -2  11  -2    0.38    1.25
   2 -11   2    0.25    0.93
  -2  11  -3   14.44    1.47
   2  11   3   11.81    1.14
  -2  11  -3   12.76    1.19
   2  11   3   15.80    1.29
  -2  11  -4    1.57    0.96
   2  11   4    0.83    1.10
  -2 -11  -4    2.12    0.83
   2  11   4    0.08    0.96
  -2  11  -4    2.21    1.29
  -2  11  -5   10.70    1.45
  -2  11  -5    9.12    1.12
   2  11   5   11.71    1.33
  -2 -11  -5   13.47    1.06
   2  11   5    6.69    1.11
   2  11   5    9.63    1.44
  -2  11  -6    8.04    1.43
  -2  11  -6    5.78    1.10
  -2 -11  -6    5.03    0.92
  -2 -11  -6    6.42    0.95
   2  11   6    5.15    1.35
   2  11   6    4.06    1.12
  -2  11  -7    1.69    1.06
  -2 -11  -7    2.53    0.85
  -2 -11  -7    3.95    0.94
   2  11   7    1.08    1.13
   2  11   7    1.83    1.40
   2  11   8    9.84    1.56
  -2  11  -8    8.73    1.21
  -2  11  -9    1.15    1.10
   2  11  10    4.54    1.43
  -2  11 -10    3.49    1.09
   2  11  11   12.09    1.51
  -2 -11 -11   14.44    1.25
   2  11  12    2.11    1.08
  -2 -11 -12    1.04    0.89
   2 -12 -13    1.55    0.80
  -2  12  12   11.73    1.22
  -2  12  11    6.32    1.23
  -2  12  10    0.06    1.26
  -2  12   9    0.36    1.32
  -2  12   8    3.00    1.32
  -2  12   8    3.49    1.39
  -2  12   7    2.41    1.24
  -2  12   7    3.01    1.38
  -2  12   6   20.74    1.79
  -2  12   6   21.22    1.62
  -2  12   5   73.16    4.26
   2  12  -5   86.72    4.28
   2 -12  -5   85.64    4.13
  -2  12   5   73.44    4.15
   2 -12  -4   14.88    1.19
  -2  12   4   12.18    1.40
   2  12  -4   13.32    1.60
  -2  12   4   12.49    1.31
  -2 -12   3    5.07    0.82
   2 -12  -3    8.14    0.96
  -2  12   3    6.72    1.15
   2  12  -3    7.52    1.42
  -2 -12   3    4.72    1.04
  -2  12   3    6.70    1.09
   2 -12  -2    2.59    0.90
  -2  12   2    2.25    1.06
   2  12  -2    1.78    1.34
  -2  12   2    1.82    1.07
  -2 -12   2    2.25    1.09
  -2  12   1    4.09    1.08
   2 -12  -1    5.12    0.92
   2  12   0   11.73    1.16
   2 -12   0   17.19    1.23
   2 -12   1    4.63    0.99
   2  12   1    2.72    1.12
   2  12   1    5.71    0.97
  -2  12  -2    9.96    1.44
  -2  12  -2    6.36    1.14
  -2 -12  -2    8.56    0.95
   2 -12   2    8.14    1.00
   2  12   2    7.48    1.27
   2  12   2    6.63    1.01
  -2 -12  -3   23.24    1.42
  -2  12  -3   20.38    1.51
   2  12   3   21.08    1.71
   2  12   3   17.23    1.51
  -2  12  -3   23.62    1.77
  -2  12  -4    4.59    1.41
  -2  12  -4    2.87    1.04
   2  12   4    0.11    1.04
   2  12   4    1.50    1.28
  -2 -12  -4    1.09    0.89
  -2  12  -5    9.04    1.15
   2  12   5    6.15    1.18
   2  12   5    6.05    1.39
  -2  12  -6    6.98    1.41
  -2  12  -6    7.36    1.17
  -2 -12  -6    7.91    0.98
  -2 -12  -6    8.61    1.00
   2  12   6    6.83    1.43
   2  12   6    7.27    1.24
  -2 -12  -7    1.07    0.84
   2  12   7    2.11    1.38
  -2  12  -7    1.85    1.09
  -2 -12  -7    1.85    0.93
  -2  12  -8   11.72    1.28
  -2  12  -9   16.83    1.34
   2  12   9   12.84    1.57
   2  12  10    5.05    1.30
  -2 -12 -11    1.50    0.95
   2  12  11    3.60    1.12
  -2 -12 -12    0.92    0.78
   2  12  12    0.23    0.84
  -2  13  12    1.28    0.83
  -2  13  11    1.85    0.98
  -2  13  10    0.82    1.11
  -2  13   9   -0.40    1.33
  -2  13   9   -0.90    1.19
  -2  13   8    6.05    1.35
  -2  13   8    5.88    1.35
  -2  13   7    2.62    1.26
  -2  13   7    2.55    1.36
  -2  13   6   17.79    1.57
  -2  13   6   21.67    1.76
   2  13  -6   19.27    1.75
   2  13  -5   14.64    1.60
  -2  13   5   11.56    1.48
  -2  13   5   10.72    1.32
  -2  13   4    0.62    1.20
  -2  13   4    0.81    1.12
   2  13  -3   10.12    1.56
  -2 -13   3    7.21    0.87
  -2  13   3    9.45    1.29
  -2  13   3   11.02    1.24
  -2 -13   3    8.70    1.05
  -2 -13   2    4.88    1.16
  -2  13   2    4.13    1.14
   2  13  -2    7.57    1.49
  -2 -13   2    3.53    0.88
   2 -13  -2    6.68    1.05
  -2  13   1   18.52    1.60
  -2 -13   1   19.77    1.62
   2 -13  -1   24.93    1.54
  -2 -13   1   21.02    1.46
   2  13  -1   22.77    1.84
  -2 -13   0   18.90    1.31
   2 -13   0   19.12    1.36
   2  13   1    0.77    0.92
  -2 -13  -1    0.70    0.92
   2 -13   1    0.24    0.95
  -2  13  -1    0.31    1.45
   2  13   1    1.31    1.11
  -2  13  -2    4.40    1.50
   2  13   2    3.27    1.03
   2  13   2    2.89    1.21
   2  13   3   13.04    1.46
   2  13   3   10.80    1.30
   2  13   4    0.93    1.03
  -2  13  -4    4.31    1.10
  -2 -13  -4    3.04    0.89
  -2  13  -4    3.04    1.40
  -2 -13  -4    4.01    0.92
   2  13   4    5.67    1.31
   2  13   5    3.42    1.13
  -2  13  -5    4.96    1.37
   2  13   5    0.99    1.34
  -2 -13  -5    1.63    0.91
  -2 -13  -5    2.86    0.91
  -2  13  -5    2.67    1.09
   2  13   6   -0.40    1.37
  -2 -13  -6    0.93    0.86
  -2 -13  -6    2.14    0.94
  -2  13  -6   -0.23    1.06
  -2 -13  -7    1.34    0.83
  -2 -13  -7   -0.01    0.90
  -2  13  -7    1.05    1.03
   2  13   8    1.22    1.25
   2  13   9   12.84    1.43
   2  13  10    2.29    1.11
   2  13  11   -0.50    0.94
  -2 -13 -11    0.04    0.83
  -2  14  11    0.63    0.81
  -2  14  10    1.36    0.95
  -2  14   9    4.84    1.10
   2 -14  -9    3.64    0.57
  -2  14   8    0.05    1.17
  -2  14   7    0.17    1.22
  -2  14   7   -0.16    1.23
   2  14  -6    7.57    1.37
  -2  14   6    6.07    1.25
   2  14  -5    8.20    1.42
  -2  14   5    5.21    1.22
  -2  14   5    4.43    1.29
   2  14  -4   26.00    1.87
  -2  14   4   22.73    1.68
  -2  14   4   20.97    1.75
  -2 -14   3    2.05    0.72
  -2  14   3    2.76    1.15
  -2 -14   3    1.35    0.83
  -2  14   3    2.09    1.16
   2  14  -3    3.13    1.43
  -2  14   2    8.14    1.24
  -2 -14   2    6.10    1.17
   2  14  -2   10.02    1.48
  -2 -14   2    6.65    0.93
   2 -14  -2   10.62    1.12
  -2  14   1    8.25    1.30
  -2 -14   1    8.40    1.28
   2  14  -1   11.40    1.55
  -2 -14   1   10.51    1.09
   2 -14  -1   13.03    1.21
  -2 -14   0    2.45    1.07
   2  14   0    1.04    1.45
  -2 -14   0    1.28    0.93
  -2 -14  -1    3.51    1.00
  -2 -14  -1    4.61    0.95
  -2 -14  -2   32.18    1.71
  -2  14  -2   31.75    2.06
   2  14   2   23.34    1.91
  -2 -14  -2   24.85    1.71
  -2  14  -3   14.83    1.57
  -2 -14  -3   13.07    1.13
  -2 -14  -3   13.20    1.13
   2  14   3   11.60    1.47
  -2  14  -4    0.05    1.34
   2  14   4    0.50    1.27
  -2 -14  -4    0.08    0.85
  -2 -14  -4   -1.02    0.89
  -2  14  -5    0.17    1.28
  -2 -14  -5    0.67    0.89
  -2 -14  -5    0.19    0.88
  -2 -14  -6    4.87    0.97
   2  14   6    1.84    1.30
  -2 -14  -6    3.12    0.87
   2  14   7   -2.05    1.24
   2  14   8    1.77    1.15
   2  14   9   12.95    1.31
   2  14  10    3.75    0.98
  -2 -14 -10    7.66    0.91
  -2  15  11    1.32    0.65
  -2  15  10    0.91    0.78
  -2  15   9    1.53    0.94
  -2  15   8    5.43    1.09
   2 -15  -8    5.14    0.81
   2 -15  -8    3.95    0.59
  -2  15   7   -0.82    1.10
  -2  15   6    0.39    1.13
  -2  15   6   -0.53    1.19
  -2  15   5    6.47    1.20
  -2  15   5    6.12    1.22
   2  15  -5    5.89    1.33
  -2  15   4    1.04    1.12
  -2  15   4    1.26    1.12
   2  15  -4   -1.97    1.32
  -2 -15   3   -0.01    0.65
   2  15  -3    0.63    1.34
  -2 -15   2    9.26    1.11
  -2 -15   2    8.23    0.93
   2  15  -2   11.56    1.47
  -2 -15   1    0.22    1.08
   2  15  -1    0.51    1.35
  -2 -15   1    0.50    0.86
  -2 -15   0   28.55    1.74
  -2 -15   0   26.85    1.85
   2  15   0   28.14    2.03
  -2  15   0   31.30    2.05
  -2 -15  -1   -0.02    0.96
  -2 -15  -1    1.73    0.89
   2  15   1    0.50    1.38
  -2  15  -1    0.75    1.38
  -2 -15  -2    1.52    0.86
  -2  15  -2    0.68    1.35
  -2 -15  -2    0.02    0.87
  -2 -15  -3   17.34    1.32
  -2  15  -3   19.86    1.67
  -2 -15  -3   19.35    1.31
   2  15   4   13.13    1.49
  -2 -15  -4   17.46    1.23
  -2 -15  -4   13.95    1.18
  -2  15  -4   15.89    1.53
  -2 -15  -5   -0.68    0.83
  -2  15  -5   -1.20    1.22
   2  15   5    0.03    1.20
  -2 -15  -5   -0.23    0.91
   2  15   6    2.42    1.20
   2  15   7    5.93    1.19
  -2 -15  -7    7.03    0.80
   2  15   8    1.39    1.04
   2  15   9    2.33    0.93
   2  15  10   -1.45    0.76
  -2  16   9    1.92    0.78
   2 -16  -8    0.89    0.63
  -2  16   8    1.59    0.86
   2 -16  -8    0.38    0.46
   2 -16  -7    1.03    0.71
  -2  16   7    1.49    0.92
  -2  16   6   -0.27    0.96
  -2  16   5   -0.16    0.96
   2  16  -4    0.75    1.26
  -2  16   4    0.10    0.98
   2  16  -3    0.27    1.28
  -2 -16   2    1.69    0.74
   2  16  -2    2.37    1.30
  -2 -16   2    1.64    0.86
  -2 -16   1   -0.04    0.82
  -2 -16   1   -0.57    1.01
   2  16  -1    0.97    1.31
  -2  16   1    0.69    1.28
  -2 -16   0   10.36    1.05
  -2 -16   0    9.28    1.16
   2  16   0    9.05    1.45
  -2  16   0   10.94    1.42
  -2 -16  -1    2.60    0.92
  -2 -16  -1    2.27    0.93
  -2  16  -1    3.22    1.30
   2  16   1    1.38    1.32
  -2 -16  -2    0.21    0.88
  -2 -16  -2    0.89    0.85
   2  16   2    0.13    1.28
  -2  16  -2    1.06    1.28
  -2 -16  -3    1.38    0.83
   2  16   3    2.57    1.27
  -2  16  -3    2.60    1.24
   2  16   3    2.47    1.12
  -2 -16  -3    3.42    0.90
  -2  16  -4    4.31    1.23
  -2 -16  -4    4.40    0.90
   2  16   4    4.76    1.15
   2  16   5   -0.20    1.09
  -2 -16  -5    0.81    0.73
   2  16   6    1.61    1.07
  -2 -16  -6    1.51    0.68
   2  16   7    0.04    0.99
  -2 -16  -7    1.15    0.59
   2  16   8    8.22    1.02
   2  16   9   -0.43    0.74
  -2  17   8    0.69    0.66
   2 -17  -8    0.96    0.49
  -2  17   7    0.34    0.73
   2 -17  -7    0.30    0.59
   2 -17  -7    1.11    0.44
  -2  17   6   -0.69    0.77
   2 -17  -6   -0.49    0.66
   2 -17  -6    0.91    0.48
   2 -17  -5    1.00    0.72
   2  17  -4    5.52    1.20
  -2  17   3    1.55    1.17
   2  17  -3    0.59    1.20
  -2 -17   2    0.27    0.71
  -2 -17   2   -0.88    0.66
  -2  17   2   -0.11    1.19
   2  17  -2    1.76    1.22
  -2 -17   1    0.95    0.85
  -2 -17   1    1.12    0.77
   2  17  -1    1.27    1.22
  -2  17   1    0.31    1.20
   2 -17  -1    0.77    0.95
  -2 -17   0    0.39    0.88
  -2 -17   0   -0.24    0.84
   2  17   0    0.33    1.22
  -2  17   0   -1.15    1.21
   2 -17   0    0.75    0.89
  -2 -17  -1   -0.10    0.82
  -2 -17  -1    0.13    0.87
  -2  17  -1   -0.70    1.20
   2  17   1   -0.52    1.17
   2 -17   1    0.22    0.75
  -2 -17  -2    0.36    0.75
   2  17   2   -0.35    1.16
  -2  17  -2   -1.12    1.20
  -2 -17  -2   -0.03    0.86
  -2 -17  -3    0.65    0.68
  -2 -17  -3    0.71    0.83
   2  17   3    1.75    1.12
  -2  17  -3   -0.61    1.15
   2  17   4   -1.14    1.08
  -2  17  -4    0.55    1.06
  -2 -17  -4   -0.93    0.66
   2  17   4   -0.93    0.92
  -2 -17  -5   -0.19    0.61
   2  17   5   -0.55    0.91
  -2 -17  -6    1.70    0.57
   2  17   6    1.45    0.85
  -2 -17  -7    0.41    0.45
   2  17   7    1.03    0.78
   2 -18  -7   -0.65    0.44
   2 -18  -6    1.05    0.39
   2 -18  -6    1.72    0.53
   2 -18  -5   -0.04    0.44
   2 -18  -5   -0.01    0.58
   2 -18  -4    2.04    0.49
   2 -18  -4    3.17    0.68
   2 -18  -3    0.36    0.71
  -2  18   3    0.52    1.03
   2 -18  -2   -0.81    0.79
  -2 -18   2    0.26    0.57
  -2  18   2    1.34    1.04
   2  18  -2   -0.50    1.06
  -2  18   1   -1.51    1.07
   2  18  -1   -0.43    1.07
  -2 -18   1   -0.26    0.70
   2 -18  -1   -2.07    0.79
   2 -18  -1    1.14    0.46
   2  18   0   -0.22    1.05
  -2  18   0    0.07    1.07
  -2 -18   0   -0.02    0.74
   2 -18   0   -0.69    0.71
   2 -18   0    0.40    0.39
  -2 -18  -1   -0.96    0.71
   2  18   1   -0.45    1.03
  -2  18  -1    0.45    1.05
   2 -18   1   -0.04    0.31
  -2 -18  -2    0.84    0.64
  -2  18  -2    0.77    1.03
  -2 -18  -3    0.37    0.58
  -2 -18  -4    0.52    0.54
  -2 -18  -5   -0.04    0.50
  -2 -18  -6   -0.26    0.42
   2 -19  -5    1.54    0.46
   2 -19  -4    2.08    0.40
   2 -19  -4    2.26    0.53
   2 -19  -3    0.97    0.39
   2 -19  -3    1.90    0.56
   2 -19  -2    1.09    0.40
   2 -19  -2    2.87    0.61
   2 -19  -1   -0.28    0.35
   2 -19  -1   -0.37    0.57
  -2 -19   1   -0.23    0.52
  -2 -19   0    0.77    0.59
   2 -19   0    1.54    0.51
  -2 -19  -1    0.01    0.59
  -2 -19  -2    0.80    0.52
  -2 -19  -3    0.76    0.49
  -2 -19  -4    0.38    0.42
   3   0 -16    6.69    1.08
   3   0 -15   -1.09    1.19
   3   0 -14    5.53    2.28
   3   0 -13    1.22    1.42
   3   0 -13    1.21    2.28
   3   0 -12  111.23    5.56
   3   0 -12  106.16    5.68
   3   0 -12  120.53    5.98
   3   0 -11   -0.61    2.18
   3   0 -11    0.18    0.68
   3   0 -10   14.05    0.96
   3   0 -10   14.26    2.18
   3   0  -9   -0.11    0.54
   3   0  -9    0.42    1.85
   3   0  -9    0.47    0.98
  -3   0   8    4.49    0.56
   3   0  -8    4.95    0.61
  -3   0   7    1.36    0.70
  -3   0   7    0.01    0.45
   3   0  -6    9.72    0.58
   3   0  -6    8.19    0.65
  -3   0   6    7.67    0.80
  -3   0   6    7.94    0.63
   3   0  -5    0.00    0.33
   3   0  -5    0.12    0.29
  -3   0   5    0.16    0.53
   3   0  -5   -0.16    0.28
   3   0  -4  158.80    7.56
  -3   0   4  144.10    7.56
   3   0  -4  155.34    7.56
  -3   0   4  161.29    7.58
   3   0  -3   -0.09    0.34
  -3   0   3   -0.12    0.46
   3   0  -3   -0.54    0.30
  -3   0   2    7.22    0.58
   3   0  -2    7.62    0.49
   3   0  -2    7.50    0.50
  -3   0   1   -0.30    0.37
   3   0  -1    0.08    0.31
   3   0  -1   -0.05    0.32
   3   0   0   71.86    3.54
  -3   0  -1    0.19    0.83
   3   0   1    0.49    0.35
  -3   0  -1    0.13    0.59
   3   0   2  766.30   36.95
  -3   0  -2  746.70   36.96
  -3   0  -2  754.15   36.97
  -3   0  -3    0.53    0.51
   3   0   3    0.19    0.34
  -3   0  -3   -0.21    0.68
  -3   0  -3    0.29    0.88
  -3   0  -4   29.76    1.60
  -3   0  -4   30.71    1.64
  -3   0  -4   28.53    1.70
   3   0   4   31.09    1.58
  -3   0  -4   31.84    1.80
  -3   0  -5   -2.03    1.54
  -3   0  -5    0.52    0.55
  -3   0  -5    0.14    0.65
  -3   0  -5   -0.01    1.09
  -3   0  -5   -0.09    0.93
   3   0   5    0.52    0.51
  -3   0  -6   19.66    1.21
  -3   0  -6   19.01    1.17
  -3   0  -6   18.01    1.80
  -3   0  -6   21.15    1.49
  -3   0  -7   -0.56    0.70
  -3   0  -7    0.73    0.96
  -3   0  -8    2.58    0.74
  -3   0  -8    3.20    1.19
  -3   0  -8    2.50    0.77
  -3   0  -8    4.04    1.00
  -3   0  -8    3.32    0.68
  -3   0  -9   -0.87    1.24
  -3   0  -9    0.98    0.74
  -3   0  -9    0.06    0.84
  -3   0  -9    1.40    1.02
  -3   0 -10    9.58    1.24
  -3   0 -10   10.28    1.39
  -3   0 -10    8.90    0.97
  -3   0 -11    0.75    1.33
  -3   0 -11    0.63    0.81
  -3   0 -11   -0.64    0.86
  -3   0 -12    3.51    0.86
  -3   0 -12    1.88    1.37
  -3   0 -13    1.76    1.17
  -3   0 -13   -0.95    0.81
  -3   0 -14   -0.07    0.97
  -3   0 -14   -0.32    0.68
  -3   0 -15   -0.50    0.84
  -3   0 -15   -0.21    0.55
   3  -1 -16   10.92    1.19
   3   1 -16   12.57    1.19
   3  -1 -15   12.85    1.33
   3   1 -15   10.48    1.33
   3   1 -15    9.40    1.03
   3   1 -14   10.90    1.10
   3  -1 -14   12.86    2.36
   3  -1 -13    0.62    1.41
   3   1 -13    4.92    2.31
   3  -1 -13    1.38    2.30
   3   1 -13   -0.60    1.43
   3   1 -12   -0.81    1.42
   3  -1 -12    0.47    1.39
   3  -1 -12    2.77    2.27
   3   1 -12    1.21    2.23
   3   1 -12   -0.15    0.79
   3  -1 -11   23.13    1.35
   3   1 -11   22.01    1.36
   3  -1 -11   23.12    2.47
   3   1 -11   24.86    2.47
   3   1 -11   20.91    1.78
   3  -1 -10    0.21    1.10
   3  -1 -10    1.52    2.02
   3   1 -10    0.53    2.04
   3  -1 -10    0.38    0.58
   3   1 -10    0.31    0.60
   3   1  -9    3.21    0.62
   3  -1  -9    4.06    1.90
   3   1  -9    3.55    1.86
   3   1  -9    3.83    0.61
   3  -1  -9    3.88    0.58
   3  -1  -8   66.95    3.33
   3   1  -8   70.86    3.34
   3   1  -8   62.99    3.33
  -3   1   8   61.39    3.43
   3  -1  -8   68.25    3.77
   3   1  -8   69.22    3.40
   3  -1  -7   73.10    3.63
   3   1  -7   72.76    3.63
   3   1  -7   73.92    3.68
  -3   1   7   72.92    3.72
  -3   1   7   72.74    3.63
  -3  -1   7   72.04    3.62
   3   1  -6    7.40    0.85
   3  -1  -6    6.12    0.47
  -3  -1   6    6.56    0.67
  -3   1   6    5.33    0.81
   3  -1  -6    6.20    0.52
   3   1  -6    5.87    0.61
  -3   1   6    6.05    0.58
   3  -1  -5    2.21    0.33
   3   1  -5    2.60    0.32
   3  -1  -5    2.35    0.38
  -3   1   5    2.81    0.62
  -3   1   5    2.65    0.41
  -3  -1   5    2.43    0.52
  -3  -1   5    1.91    0.44
   3   1  -5    3.20    0.43
   3  -1  -4    0.01    0.32
  -3   1   4   -0.19    0.55
   3   1  -4   -0.04    0.29
  -3  -1   4    0.22    0.44
   3  -1  -4    0.26    0.28
  -3   1   3   13.15    0.80
   3  -1  -3   10.92    0.68
  -3   1   3   11.39    0.74
   3   1  -3   12.68    0.68
   3  -1  -3   11.49    0.66
  -3  -1   3   12.18    0.74
  -3   1   2    0.41    0.48
  -3   1   2   -0.07    0.41
   3   1  -2    0.45    0.33
   3  -1  -2   -0.09    0.31
  -3  -1   2   -0.02    0.40
   3  -1  -2    0.10    0.31
  -3   1   1  329.17   15.62
  -3   1   1  317.18   15.64
   3  -1  -1  314.19   15.63
   3  -1  -1  317.50   15.63
   3   1  -1  310.79   15.63
  -3   1   0   49.29    2.50
   3   1   0   46.97    2.51
   3  -1   0   50.80    2.50
  -3  -1   0   48.69    2.51
  -3   1   0   46.55    2.51
   3   1   0   54.19    2.48
   3  -1   0   50.24    2.50
   3  -1   1   66.19    3.25
   3   1   1   66.02    3.26
   3  -1   1   64.33    3.25
  -3   1  -1   65.95    3.24
  -3   1  -1   69.07    3.34
  -3  -1  -1   66.47    3.34
  -3   1  -2   17.39    1.21
  -3  -1  -2   17.50    1.26
  -3   1  -2   18.92    1.11
   3   1   2   18.70    0.97
   3  -1   2   16.59    0.93
  -3   1  -3  216.69   10.33
  -3  -1  -3  206.73   10.33
  -3   1  -3  217.64   10.34
  -3  -1  -3  204.79   10.34
  -3   1  -3  206.78   10.33
   3   1   3  213.27   10.32
  -3   1  -3  214.05   10.33
   3  -1   3  208.54   10.30
  -3   1  -4  112.97    5.74
  -3  -1  -4  116.39    5.73
   3  -1   4  122.51    5.71
   3   1   4  110.02    5.73
  -3   1  -4  112.25    5.76
  -3   1  -4  118.42    5.74
  -3   1  -4  117.24    5.91
  -3   1  -4  118.08    5.79
  -3  -1  -4  114.40    5.79
  -3   1  -5  187.70    9.57
  -3  -1  -5  194.07    9.57
  -3   1  -5  194.79    9.68
  -3   1  -5  194.29    9.59
   3  -1   5  202.22    9.55
   3   1   5  194.81    9.57
  -3  -1  -5  197.88    9.56
  -3   1  -5  191.66    9.57
  -3   1  -5  187.79    9.61
  -3  -1  -5  194.63    9.60
  -3   1  -6  229.61   10.89
  -3   1  -6  225.68   10.77
  -3  -1  -6  221.55   10.77
  -3   1  -6  218.05   10.77
  -3   1  -6  217.78   10.81
  -3  -1  -6  211.90   10.81
  -3  -1  -6  215.82   10.78
  -3   1  -6  215.33   10.79
  -3   1  -7   82.68    4.42
  -3   1  -7   86.22    4.14
  -3   1  -7   81.56    4.16
  -3  -1  -7   83.12    4.21
  -3   1  -7   83.73    4.20
  -3   1  -7   80.82    4.17
  -3   1  -7   80.61    4.14
  -3   1  -8   -0.77    1.16
  -3  -1  -8    0.14    1.22
  -3   1  -8   -0.81    0.78
  -3  -1  -8   -0.08    0.97
  -3   1  -8   -0.43    0.98
  -3  -1  -8   -1.19    0.70
  -3   1  -8   -1.00    0.71
  -3   1  -8    0.51    0.66
  -3   1  -9    1.55    1.20
  -3  -1  -9    0.62    1.26
  -3  -1  -9    2.38    1.02
  -3   1  -9    3.32    1.09
  -3   1  -9    1.14    0.84
  -3  -1  -9    1.43    0.85
  -3   1  -9    2.46    0.75
  -3  -1  -9    2.27    0.75
  -3  -1 -10    3.58    0.85
  -3   1 -10    1.85    0.81
  -3  -1 -10    3.19    1.11
  -3  -1 -10    1.77    1.34
  -3   1 -10    2.08    0.81
  -3   1 -10    2.94    1.27
  -3  -1 -11    8.98    0.97
  -3   1 -11    6.62    0.96
  -3  -1 -11    7.49    1.44
  -3   1 -11    6.67    1.40
  -3   1 -11    6.24    0.93
  -3  -1 -11    8.39    1.25
  -3  -1 -12    4.94    1.40
  -3   1 -12    5.52    1.34
  -3   1 -12    5.57    0.90
  -3  -1 -12    5.11    0.87
  -3  -1 -13    0.39    0.80
  -3  -1 -13    3.45    1.20
  -3   1 -13    0.85    1.16
  -3   1 -13    0.36    0.80
  -3  -1 -14    5.66    1.04
  -3   1 -14    5.42    1.01
  -3  -1 -14    3.21    0.71
  -3   1 -14    3.32    0.70
  -3  -1 -15    1.63    0.88
  -3   1 -15    2.12    0.56
  -3  -1 -15    1.76    0.55
   3  -2 -16    0.34    0.99
   3   2 -15    0.82    1.16
   3  -2 -15    0.50    1.19
   3   2 -15    1.26    0.83
   3   2 -14   -1.04    1.34
   3  -2 -14   -1.89    2.23
   3   2 -14    2.57    2.26
   3   2 -14   -1.37    0.88
   3   2 -13    3.52    2.31
   3  -2 -13    4.56    2.32
   3  -2 -13    3.16    1.43
   3   2 -13    1.27    1.43
   3  -2 -12   15.96    2.40
   3   2 -12   12.45    2.32
   3   2 -12   11.81    1.08
   3   2 -12   13.38    1.64
   3   2 -11   33.40    1.94
   3   2 -11   36.12    2.28
   3  -2 -11   33.77    2.85
   3   2 -11   37.49    2.87
   3  -2 -11   38.08    2.18
   3   2 -10    3.96    1.33
   3   2 -10    3.21    0.64
   3  -2 -10    2.09    0.58
   3   2 -10    3.13    2.07
   3  -2 -10    1.12    2.10
   3   2  -9    0.50    0.59
   3   2  -9    0.96    0.57
   3  -2  -9    0.29    0.53
   3   2  -9    0.59    1.88
   3  -2  -9    0.61    1.88
  -3   2   8    0.10    0.98
   3   2  -8    0.35    0.53
   3  -2  -8    0.54    0.50
   3   2  -8   -0.51    0.55
   3  -2  -8    0.46    1.83
   3   2  -8    0.17    0.84
   3   2  -7   77.94    3.81
  -3  -2   7   69.94    3.74
  -3   2   7   75.80    3.79
   3   2  -7   78.03    3.77
  -3   2   7   81.19    3.91
   3  -2  -7   78.02    3.76
   3   2  -6    7.81    0.64
   3  -2  -6    5.79    0.50
  -3   2   6    7.50    0.62
  -3   2   6    6.35    0.94
  -3  -2   6    6.68    0.60
   3   2  -6    6.66    0.61
   3  -2  -6    6.11    0.54
   3   2  -6    7.19    0.85
   3  -2  -5    4.35    0.41
   3   2  -5    4.63    0.42
   3   2  -5    4.75    0.52
   3   2  -5    4.77    0.51
  -3  -2   5    4.33    0.50
  -3   2   5    4.34    0.74
  -3  -2   5    5.47    0.50
  -3   2   5    4.41    0.51
   3   2  -5    5.13    0.66
  -3  -2   4    0.45    0.40
  -3   2   4   -0.13    0.61
  -3   2   4    0.61    0.37
   3   2  -4    0.98    0.41
   3   2  -4    0.25    0.33
  -3  -2   4    0.40    0.44
  -3   2   3    2.86    0.38
  -3   2   3    3.87    0.60
   3   2  -3    2.82    0.39
  -3  -2   3    3.05    0.48
   3   2  -2   13.10    0.80
  -3   2   2   14.50    0.92
   3   2  -2   15.13    0.92
  -3  -2   2   13.81    0.85
  -3  -2   1   48.22    2.25
  -3   2   1   43.46    2.22
  -3   2   1   45.67    2.25
   3   2  -1   43.87    2.22
   3   2  -1   41.64    2.23
  -3   2   0   92.23    4.52
  -3   2   0   90.33    4.51
  -3  -2   0   93.87    4.53
   3   2   0   86.39    4.53
   3  -2   0   94.52    4.51
  -3   2   0   93.38    4.53
   3  -2   1   90.00    4.42
  -3   2  -1   89.52    4.43
  -3   2  -1   93.97    4.44
   3  -2   1   89.19    4.42
  -3  -2  -1   88.00    4.47
  -3   2  -1   89.56    4.44
  -3  -2  -1   91.15    4.45
   3   2   1   88.69    4.44
   3  -2   2   10.50    0.62
  -3  -2  -2    9.93    0.98
  -3   2  -2   10.70    0.71
  -3   2  -2    9.84    0.75
   3  -2   2   10.32    0.62
  -3   2  -2   10.83    0.97
   3   2   2   10.80    0.67
  -3  -2  -2   10.72    0.70
  -3   2  -2   11.24    0.72
  -3   2  -3   34.30    1.88
  -3  -2  -3   32.91    1.90
   3  -2   3   31.64    1.69
  -3  -2  -3   35.60    1.74
  -3   2  -3   33.51    1.76
  -3   2  -3   33.44    1.77
  -3   2  -3   35.54    1.73
   3   2   3   32.98    1.74
  -3  -2  -3   35.48    1.73
  -3  -2  -4    0.25    0.99
  -3   2  -4    0.21    0.97
  -3  -2  -4    0.22    0.46
  -3   2  -4   -0.11    0.51
  -3   2  -4    1.16    1.49
  -3   2  -4    0.44    0.64
  -3   2  -4    0.85    0.51
  -3  -2  -4    0.99    0.48
  -3   2  -4    0.24    0.83
   3   2   4    0.82    0.51
  -3   2  -5   31.05    1.72
  -3   2  -5   35.82    2.25
  -3   2  -5   30.70    1.91
  -3  -2  -5   29.82    1.90
  -3   2  -5   31.28    1.71
  -3   2  -5   32.93    1.84
  -3   2  -5   31.65    1.69
  -3  -2  -5   32.87    1.67
  -3   2  -5   30.49    1.69
  -3   2  -6   -0.27    0.60
  -3  -2  -6   -0.70    0.53
  -3   2  -6    1.75    1.59
  -3   2  -6   -0.81    0.73
  -3  -2  -6    0.06    1.11
  -3   2  -6   -0.01    0.67
  -3   2  -6    0.52    1.09
  -3   2  -7  168.25    9.00
  -3   2  -7  181.77    8.98
  -3   2  -7  191.07    9.13
  -3   2  -7  183.50    9.00
  -3   2  -7  199.59    9.02
  -3   2  -7  183.51    8.98
  -3  -2  -7  174.20    9.01
  -3   2  -8   93.74    5.27
  -3  -2  -8  104.40    5.28
  -3   2  -8  105.78    5.24
  -3   2  -8  103.87    5.23
  -3   2  -8  108.56    5.26
  -3   2  -8  106.61    5.32
  -3  -2  -8  106.98    5.33
  -3  -2  -8  105.51    5.29
  -3   2  -8  108.98    5.25
  -3  -2  -9    1.86    1.31
  -3   2  -9    0.37    0.74
  -3   2  -9    0.91    1.22
  -3   2  -9    2.09    0.74
  -3  -2  -9    0.21    0.83
  -3   2  -9    0.30    0.81
  -3  -2  -9    1.30    0.98
  -3  -2 -10   33.52    2.10
  -3   2 -10   34.53    2.05
  -3   2 -10   27.92    1.76
  -3   2 -10   25.82    1.85
  -3   2 -10   34.04    1.78
  -3  -2 -10   30.40    1.77
  -3  -2 -10   31.32    1.91
  -3  -2 -11    9.65    1.00
  -3  -2 -11    9.73    1.24
  -3   2 -11   10.97    1.42
  -3  -2 -11    9.71    1.51
  -3   2 -11    7.96    0.97
  -3   2 -12    0.65    0.83
  -3  -2 -12    0.27    0.81
  -3   2 -12    1.56    1.33
  -3  -2 -12    0.73    1.41
  -3   2 -13    2.51    0.81
  -3  -2 -13    3.83    1.23
  -3   2 -13    3.13    1.17
  -3  -2 -13    1.49    0.81
  -3   2 -14    5.73    0.77
  -3   2 -14    9.09    1.07
  -3  -2 -14    6.78    0.76
  -3  -2 -14    7.89    1.10
  -3  -2 -15   17.40    1.13
  -3  -2 -15   25.16    1.33
   3  -3 -16   19.96    1.42
   3   3 -15    2.00    0.83
   3  -3 -15    0.43    1.16
   3   3 -14    5.43    2.27
   3  -3 -14    3.66    1.34
   3   3 -14    1.66    0.86
   3   3 -13    4.74    2.34
   3  -3 -13    4.68    2.28
   3  -3 -13    4.13    1.48
   3   3 -13    3.87    0.89
   3   3 -12    0.28    1.43
   3  -3 -12    1.53    2.29
   3   3 -12    0.80    2.31
   3   3 -12    2.79    0.81
   3  -3 -12    1.22    1.31
   3   3 -11   -0.41    1.40
   3   3 -11    0.59    0.75
   3  -3 -11    0.25    2.21
   3   3 -11    0.71    2.28
   3   3 -10    0.83    1.32
   3   3 -10    3.88    2.12
   3  -3 -10   -1.51    2.10
   3   3 -10    1.00    0.66
   3   3  -9    1.39    0.54
   3   3  -9    1.01    0.61
  -3   3   9   -1.44    1.14
   3  -3  -9    0.64    1.99
  -3   3   8   28.97    1.93
   3   3  -8   30.06    1.63
   3   3  -8   29.51    1.61
   3   3  -8   31.83    1.93
   3  -3  -8   32.27    2.40
   3   3  -7    0.77    0.56
  -3   3   7    2.25    1.04
   3   3  -7    0.99    0.54
   3  -3  -7    0.79    0.48
   3  -3  -7    0.20    1.80
   3   3  -6    0.66    0.58
  -3   3   6    0.78    0.90
   3   3  -6   -0.10    0.49
  -3   3   6    0.56    0.55
  -3   3   5    3.19    0.81
   3   3  -5    4.34    0.58
  -3  -3   5    3.51    0.52
   3   3  -5    3.62    0.52
  -3   3   5    4.06    0.53
  -3   3   4    0.82    0.67
   3   3  -4    1.06    0.24
  -3  -3   4    1.15    0.48
   3   3  -4    1.14    0.43
  -3   3   4    1.83    0.42
  -3   3   3    5.91    0.67
  -3   3   3    4.87    0.45
  -3  -3   3    4.39    0.56
   3   3  -3    4.95    0.37
   3   3  -3    6.06    0.74
  -3   3   2   27.61    1.51
   3   3  -2   26.45    1.41
   3   3  -2   26.88    1.51
  -3  -3   2   27.73    1.48
  -3   3   2   29.19    1.42
   3   3  -1  103.67    5.18
  -3   3   1  105.44    5.21
  -3  -3   1  105.03    5.20
  -3   3   1  106.91    5.17
   3   3   0    8.56    0.60
  -3   3   0    9.39    0.54
  -3   3   0    8.10    0.66
  -3  -3   0    9.05    0.73
  -3  -3  -1   19.65    1.14
  -3  -3  -1   18.57    1.20
   3   3   1   20.11    1.10
  -3   3  -1   21.41    1.12
  -3   3  -1   20.80    1.10
  -3   3  -2   30.84    1.52
  -3   3  -2   29.71    1.66
   3  -3   2   26.86    1.46
  -3  -3  -2   29.14    1.52
  -3   3  -2   28.17    1.56
  -3   3  -2   30.48    1.50
   3   3   2   27.69    1.51
  -3   3  -3    6.30    0.55
  -3   3  -3    5.35    0.61
  -3   3  -3    6.36    0.62
  -3   3  -3    6.10    0.92
   3  -3   3    5.58    0.43
   3   3   3    4.77    0.56
  -3  -3  -3    6.18    0.51
  -3   3  -3    5.61    0.69
  -3   3  -3    5.86    0.76
   3  -3   3    4.78    0.42
   3   3   3    6.42    0.72
  -3  -3  -3    4.86    0.58
  -3   3  -4    3.47    0.60
  -3   3  -4    3.95    1.05
  -3   3  -4    2.43    0.65
  -3   3  -4    4.30    1.66
  -3  -3  -4    3.12    0.57
   3   3   4    3.55    0.78
   3   3   4    2.77    0.55
  -3  -3  -4    2.61    0.49
  -3   3  -4    2.52    0.52
  -3   3  -4    2.56    0.71
  -3   3  -5   27.83    1.48
  -3   3  -5   27.45    1.49
  -3  -3  -5   25.94    1.42
  -3  -3  -5   26.69    1.43
  -3   3  -5   24.81    1.47
  -3   3  -5   29.48    2.13
  -3   3  -5   28.97    1.73
  -3  -3  -5   23.18    1.72
  -3   3  -5   26.63    1.47
  -3  -3  -6   53.18    2.72
  -3   3  -6   56.29    3.13
  -3   3  -6   53.80    2.75
  -3   3  -6   56.58    2.77
  -3   3  -6   51.27    2.88
  -3  -3  -6   51.28    2.88
  -3   3  -6   51.89    2.73
  -3   3  -7    7.43    0.80
  -3   3  -7    8.82    0.85
  -3   3  -7    7.33    0.75
  -3   3  -7    9.07    0.83
  -3   3  -7    7.93    0.77
  -3   3  -7    6.84    1.22
  -3   3  -7    6.59    1.72
  -3  -3  -8    1.03    1.25
  -3  -3  -8    0.40    0.75
  -3   3  -8    0.78    0.74
  -3   3  -8   -0.21    0.83
  -3   3  -8    0.36    0.66
  -3   3  -8    0.51    0.77
  -3   3  -8    0.22    1.18
  -3   3  -8    0.02    0.79
  -3  -3  -8   -1.11    0.99
  -3   3  -9   -0.27    0.73
  -3   3  -9    0.45    1.23
  -3   3  -9    0.53    0.76
  -3  -3  -9   -0.32    1.31
  -3  -3  -9    0.18    0.98
  -3   3  -9    0.37    0.80
  -3   3 -10    1.27    1.30
  -3   3 -10    0.88    0.79
  -3  -3 -10   -0.14    1.43
  -3  -3 -10   -0.54    1.09
  -3  -3 -11    4.73    0.90
  -3  -3 -11    5.60    1.17
  -3   3 -11    4.53    0.87
  -3  -3 -11    5.23    1.45
  -3   3 -11    6.22    1.38
  -3   3 -12    3.69    0.85
  -3  -3 -12    2.96    0.84
  -3   3 -12    2.04    1.34
  -3  -3 -12    1.98    1.42
  -3  -3 -13   15.39    1.43
  -3   3 -13   13.00    1.40
  -3   3 -14    2.04    0.66
  -3  -3 -14    0.36    1.02
  -3  -3 -14    1.92    0.65
  -3  -3 -15    2.12    0.53
  -3  -3 -15    2.24    0.86
   3  -4 -16    2.00    0.96
   3   4 -15    0.75    0.81
   3  -4 -15    1.67    1.14
   3   4 -14    9.21    2.24
   3   4 -14    4.74    0.91
   3  -4 -14    7.85    1.37
   3   4 -13    0.33    2.30
   3  -4 -13    1.19    1.48
   3   4 -13    0.39    0.83
   3  -4 -12    2.65    1.34
   3   4 -12    5.07    2.36
   3  -4 -12    2.08    2.30
   3   4 -12    1.99    0.88
   3   4 -11   16.21    1.20
   3  -4 -11   17.32    2.50
   3   4 -11   22.44    2.53
   3   4 -10   -0.04    0.65
  -3   4  10   -0.09    1.10
   3  -4 -10   -0.53    2.14
   3   4 -10    0.35    2.18
  -3   4   9   62.89    3.26
   3   4  -9   57.14    2.96
   3   4  -9   56.93    2.95
   3  -4  -9   60.96    3.52
   3   4  -8    3.51    1.14
   3   4  -8    3.43    0.61
   3   4  -8    3.38    0.62
   3  -4  -8    2.48    1.87
   3  -4  -7    9.44    1.82
  -3   4   7    8.72    1.20
   3   4  -7   12.00    1.22
   3   4  -7   11.10    0.77
   3   4  -7   10.26    0.81
  -3   4   6   10.26    1.14
   3   4  -6   12.86    1.28
   3   4  -6   12.05    0.88
   3  -4  -6   11.77    1.86
   3   4  -6   13.48    1.03
  -3  -4   5   73.10    3.85
   3   4  -5   78.67    3.92
  -3   4   5   79.77    3.96
   3   4  -5   80.31    3.94
   3   4  -5   79.63    3.85
   3   4  -4    5.49    0.54
  -3  -4   4    5.71    0.64
   3   4  -4    7.50    0.89
   3   4  -4    6.02    0.92
  -3   4   4    5.58    0.58
   3   4  -4    5.66    0.41
  -3   4   4    6.48    0.76
   3   4  -3  126.93    6.34
   3   4  -3  134.60    6.35
  -3  -4   3  128.37    6.36
   3   4  -3  129.50    6.39
  -3   4   3  128.67    6.40
  -3   4   3  127.15    6.36
   3  -4  -2    1.33    0.51
  -3  -4   2    0.72    0.61
   3   4  -2    1.09    0.35
   3   4  -2    0.38    0.71
   3   4  -2    0.82    0.35
  -3   4   2    1.43    0.63
  -3   4   2    1.52    0.38
   3  -4  -1    0.40    0.50
  -3   4   1   -0.67    0.59
  -3  -4   1   -0.13    0.57
  -3   4   1   -0.18    0.34
   3   4  -1   -0.07    0.38
  -3   4   0    1.65    0.52
  -3   4   0    1.63    0.35
  -3  -4   0    1.27    0.58
   3   4   0    1.48    0.40
  -3   4  -1    7.48    0.57
   3   4   1    6.28    0.56
  -3   4  -2    4.90    0.57
  -3   4  -2    5.04    0.77
   3   4   2    4.65    0.70
  -3   4  -2    4.78    0.46
  -3   4  -2    4.70    0.61
   3   4   2    5.63    0.55
   3   4   3    1.71    0.71
  -3  -4  -3    1.73    0.60
  -3   4  -3    2.43    1.02
   3  -4   3    2.01    0.38
  -3   4  -3    3.37    0.67
  -3   4  -3    1.79    0.51
  -3  -4  -3    1.52    0.41
  -3   4  -3    1.85    0.62
   3  -4   3    1.43    0.36
   3   4   3    2.02    0.56
  -3   4  -3    2.46    0.83
  -3   4  -4    0.52    0.75
  -3   4  -4    0.11    0.94
  -3   4  -4    0.27    0.66
  -3   4  -4    0.57    0.62
  -3  -4  -4   -0.29    0.44
  -3   4  -4    0.55    0.51
   3   4   4   -0.47    0.80
  -3  -4  -4   -0.26    0.58
  -3   4  -4   -0.28    0.67
  -3   4  -4    0.88    1.07
  -3   4  -5   25.86    1.71
  -3   4  -5   26.65    1.54
  -3   4  -5   25.70    1.47
  -3  -4  -5   23.36    1.41
  -3   4  -5   24.33    1.44
  -3  -4  -5   28.32    1.39
  -3   4  -5   25.61    1.45
   3   4   5   26.36    1.58
  -3   4  -5   27.71    2.12
  -3   4  -5   24.55    1.44
  -3  -4  -6    1.81    1.12
  -3  -4  -6    1.53    0.54
  -3   4  -6    2.46    0.78
  -3   4  -6    1.23    1.61
  -3   4  -6    1.63    1.09
  -3   4  -6    1.28    0.64
  -3   4  -6    1.24    0.62
  -3   4  -6    1.70    0.69
  -3   4  -7    0.41    1.76
  -3   4  -7    3.16    0.75
  -3   4  -7    2.74    0.75
  -3   4  -7    3.02    1.14
  -3   4  -7    2.80    0.67
  -3  -4  -7    2.37    1.20
  -3   4  -7    2.50    0.69
  -3   4  -8   17.79    1.18
  -3   4  -8   14.38    1.12
  -3   4  -8   12.25    1.08
  -3   4  -8   14.58    1.07
  -3   4  -8   15.85    1.42
  -3  -4  -8   15.45    1.50
  -3   4  -9   11.19    1.43
  -3   4  -9   11.71    1.16
  -3   4  -9   11.16    1.00
  -3   4  -9   10.65    1.07
  -3  -4  -9   11.46    1.21
  -3  -4  -9   14.16    1.53
  -3   4 -10    8.58    1.40
  -3  -4 -10    8.32    1.51
  -3  -4 -10    7.20    1.20
  -3   4 -10    6.76    0.90
  -3  -4 -11    2.55    0.87
  -3   4 -11    4.15    1.39
  -3  -4 -11    2.72    1.43
  -3  -4 -11    1.55    1.13
  -3   4 -11    3.31    0.83
  -3  -4 -12    2.87    1.06
  -3  -4 -12    2.49    0.83
  -3   4 -12    2.23    0.83
  -3  -4 -13    1.58    0.97
  -3  -4 -13    0.15    1.19
  -3  -4 -14    3.52    1.00
  -3  -4 -14    0.83    0.63
  -3  -4 -15   15.11    1.03
  -3  -4 -15    9.91    0.76
   3  -5 -16   -0.06    0.91
   3   5 -15    0.83    0.76
   3  -5 -15    0.44    1.10
   3  -5 -14   -0.50    1.32
   3  -5 -14   -0.47    1.14
   3   5 -14   -0.49    0.79
   3  -5 -13   10.66    1.65
   3   5 -13   10.21    1.06
   3  -5 -13   15.62    1.44
   3   5 -13   13.04    2.34
   3   5 -12    0.31    0.87
   3   5 -12    1.06    2.31
   3   5 -11   -0.19    0.80
   3   5 -11    1.93    2.39
  -3   5  10   14.68    1.60
   3   5 -10   16.33    1.12
   3   5  -9   22.15    2.40
  -3   5   9   18.95    1.78
   3   5  -9   20.38    1.24
   3   5  -8    1.71    0.59
  -3   5   8    1.63    1.26
   3   5  -7    0.12    0.54
   3  -5  -7   -0.81    1.69
  -3   5   6    0.02    0.92
   3  -5  -6   -0.80    1.64
   3   5  -6    0.37    0.53
   3   5  -6   -0.01    0.72
  -3  -5   5   39.55    2.21
   3   5  -5   42.45    2.19
   3   5  -5   42.31    2.26
   3   5  -5   48.85    2.39
   3  -5  -5   49.08    2.62
  -3   5   5   42.44    2.33
  -3  -5   4   51.58    2.62
  -3   5   4   50.00    2.67
   3   5  -4   51.24    2.57
   3   5  -3    3.19    0.44
  -3   5   3    2.80    0.38
   3   5  -3    2.05    0.90
  -3  -5   3    3.20    0.69
  -3   5   3    3.45    0.71
   3   5  -2    0.01    0.35
   3   5  -2    0.44    0.38
  -3   5   2    0.37    0.67
  -3  -5   2    1.03    0.62
   3   5  -2    0.42    0.82
   3   5  -1   15.91    0.88
   3   5  -1   16.03    0.94
  -3   5   1   15.85    1.07
   3   5   0   28.21    1.38
  -3   5   0   25.37    1.50
   3   5   0   24.86    1.46
   3   5   1   39.75    2.09
   3   5   1   40.61    2.06
  -3   5  -1   39.68    2.04
  -3   5  -2    9.09    0.68
  -3  -5  -2    8.78    0.55
   3   5   2    8.95    0.85
  -3   5  -2    8.94    0.63
  -3   5  -3    9.50    0.82
  -3   5  -3    9.35    1.08
   3   5   3   10.10    0.95
  -3  -5  -3   10.07    0.63
  -3   5  -3   11.36    0.75
  -3   5  -3   10.36    0.85
  -3   5  -4   12.63    0.84
   3   5   4   12.77    1.02
  -3   5  -4   11.82    0.91
  -3   5  -4   10.70    1.18
  -3   5  -4   11.70    0.92
  -3  -5  -4   10.14    0.87
  -3   5  -4   12.08    1.31
  -3   5  -5    8.01    0.74
   3   5   5    7.86    1.01
  -3   5  -5    9.81    0.82
  -3   5  -5    9.40    0.91
  -3   5  -5    9.56    0.80
  -3  -5  -5    7.06    0.76
  -3   5  -5    8.91    1.22
  -3   5  -6    9.08    0.82
  -3   5  -6    9.27    0.84
   3   5   6    9.66    1.17
  -3   5  -6    9.52    0.95
  -3   5  -6    8.19    0.81
  -3  -5  -7    8.70    1.31
  -3   5  -7    9.54    0.92
  -3   5  -7   10.23    1.27
  -3   5  -7    8.15    0.86
  -3   5  -7    8.21    0.92
  -3   5  -7    9.91    0.91
   3   5   7    9.77    1.04
   3   5   8   11.56    1.24
  -3   5  -8    9.20    1.01
  -3   5  -8    7.52    0.96
  -3   5  -8    8.77    0.90
  -3   5  -8    9.68    1.03
  -3   5  -8    8.21    1.32
  -3  -5  -8    8.36    1.39
   3   5   9    3.95    1.51
  -3  -5  -9    5.67    1.42
  -3   5  -9    3.85    1.03
  -3   5  -9    4.60    0.81
  -3   5  -9    5.28    0.94
  -3   5  -9    3.50    1.32
  -3  -5 -10    0.60    1.48
  -3   5 -10    1.66    1.38
  -3   5 -10   -0.74    1.09
  -3   5 -10    0.08    0.79
  -3  -5 -10   -0.94    1.16
  -3   5 -11    3.81    1.41
  -3  -5 -11    1.97    1.43
  -3  -5 -11    2.12    1.19
  -3   5 -11    4.52    0.84
  -3  -5 -12    2.48    1.06
  -3   5 -12    2.61    0.83
  -3  -5 -12    3.43    0.80
  -3  -5 -13    4.25    1.17
  -3  -5 -13    2.50    0.96
  -3  -5 -14    0.11    0.95
  -3  -5 -14    0.27    0.59
  -3  -5 -15   -0.36    0.44
   3  -6 -16    0.71    0.85
   3  -6 -15    6.30    1.17
   3  -6 -14    9.36    1.36
   3  -6 -14    8.09    1.17
   3   6 -14    6.65    0.92
   3   6 -14    8.09    1.91
   3  -6 -13   -0.89    1.24
   3   6 -13   -1.10    2.20
   3   6 -13    1.01    0.84
   3   6 -12    1.55    2.27
   3   6 -11   24.20    2.58
  -3   6  11   17.29    1.76
   3   6 -11   21.08    1.37
   3   6 -10    0.09    0.74
   3   6 -10   -0.87    2.31
  -3   6  10   -0.12    1.44
   3   6  -9   -1.03    0.67
   3   6  -9    2.39    2.24
  -3   6   9   -0.44    1.39
   3   6  -8    7.78    0.75
  -3   6   8    9.69    1.34
  -3   6   7   25.33    1.70
   3   6  -7   24.44    1.39
   3   6  -6    4.00    0.78
   3   6  -6    4.27    0.59
   3   6  -5    1.38    0.75
  -3   6   5    0.97    0.87
  -3  -6   5    1.10    0.70
   3   6  -5    0.69    1.05
   3   6  -4    8.82    1.16
  -3   6   4    8.38    0.92
   3   6  -4    9.06    0.67
   3  -6  -4    8.42    0.82
  -3  -6   4    7.31    0.88
   3   6  -3   69.96    3.39
  -3   6   3   62.88    3.50
   3   6  -3   64.74    3.54
  -3   6   3   67.84    3.38
   3  -6  -3   76.64    3.45
  -3  -6   3   63.39    3.46
   3   6  -2   66.58    3.21
  -3   6   2   63.03    3.31
  -3   6   2   63.77    3.22
   3  -6  -2   69.89    3.27
  -3  -6   2   57.63    3.28
  -3   6   1   54.44    2.68
   3   6  -1   51.14    2.56
  -3   6   1   50.87    2.59
  -3   6   0   19.00    1.11
  -3   6   0   19.27    1.17
   3   6   1   37.13    1.99
  -3   6  -1   36.33    1.92
  -3   6  -1   37.54    1.90
   3   6   2    4.04    0.81
  -3   6  -2    3.97    0.68
  -3   6  -2    4.73    0.56
  -3   6  -3   12.29    0.82
   3   6   3   11.54    1.01
  -3   6  -3   11.98    1.20
  -3   6  -3   11.66    0.92
  -3   6  -4    3.27    0.58
  -3   6  -4    5.14    0.72
  -3   6  -4    3.99    0.72
  -3   6  -4    3.86    1.03
   3   6   4    4.29    0.87
   3   6   5   17.66    1.29
  -3   6  -5   18.89    1.36
  -3  -6  -5   14.66    1.09
  -3   6  -5   16.85    1.10
  -3   6  -5   17.80    1.12
  -3   6  -6    3.17    0.76
  -3   6  -6    2.39    0.71
  -3   6  -6    4.71    0.84
   3   6   6    2.63    1.09
  -3   6  -6    2.65    0.65
  -3   6  -6    2.25    1.20
   3   6   7    2.78    0.96
  -3   6  -7    2.61    1.26
  -3   6  -7    4.48    0.84
  -3  -6  -7    4.03    1.24
  -3   6  -7    2.95    0.77
  -3   6  -7    3.04    0.85
  -3   6  -7    3.50    0.76
  -3   6  -8    5.26    0.88
  -3  -6  -8    5.56    1.35
  -3   6  -8    6.65    1.34
   3   6   8    6.31    1.21
  -3   6  -8    4.90    0.83
  -3   6  -8    4.73    0.98
   3   6   9    2.02    1.68
  -3   6  -9    1.75    1.06
  -3   6  -9    1.49    0.78
  -3   6  -9    2.20    0.96
  -3  -6  -9    1.09    1.40
  -3   6  -9    0.56    1.35
  -3   6 -10   16.03    1.43
  -3   6 -10   17.18    1.23
  -3  -6 -10   19.55    1.71
  -3  -6 -10   17.05    1.54
  -3   6 -11   -0.17    1.09
  -3  -6 -11   -1.16    1.41
  -3  -6 -12    0.85    1.02
  -3  -6 -12    2.93    1.26
  -3  -6 -12    1.16    0.75
  -3  -6 -13   10.24    1.07
  -3  -6 -13   11.51    1.23
  -3  -6 -14    2.11    0.58
  -3  -6 -14    3.91    0.92
  -3  -6 -15    0.29    0.39
   3  -7 -15   18.78    1.45
   3  -7 -14    0.50    1.05
   3   7 -14    0.01    0.77
   3  -7 -14    0.42    1.22
   3  -7 -13    5.71    1.24
   3   7 -13    4.34    2.11
   3   7 -13    3.78    0.81
   3   7 -12    0.46    2.23
   3   7 -12    1.65    0.88
   3   7 -11    2.13    2.28
   3   7 -11    1.25    0.89
  -3   7  11    3.44    1.43
  -3   7  10    0.72    1.33
  -3   7  10    3.96    1.51
   3   7 -10    3.24    2.33
   3   7 -10    1.41    0.86
  -3   7   9    1.63    1.37
   3   7  -9    3.43    2.29
   3   7  -9    2.38    0.78
  -3   7   8    8.77    1.32
   3   7  -8    7.37    0.84
  -3   7   7    3.47    1.08
   3   7  -7    1.64    0.61
  -3   7   6    2.19    1.01
   3   7  -6    3.04    1.05
   3   7  -6    3.85    0.65
   3   7  -5    7.82    0.70
   3   7  -5    8.35    1.14
  -3  -7   5    7.38    0.90
   3  -7  -4   40.02    2.09
   3   7  -4   40.35    2.26
   3   7  -4   39.89    2.04
  -3  -7   4   40.01    2.14
  -3   7   4   35.37    2.19
   3  -7  -3   10.37    0.89
   3   7  -3   10.59    0.73
   3   7  -3   11.67    1.25
  -3  -7   3    9.77    0.97
  -3   7   3    8.27    0.99
  -3   7   2    2.04    0.60
   3   7  -2    2.04    0.48
  -3   7   2    2.09    0.81
   3  -7  -2    2.14    0.66
  -3  -7   2    1.37    0.78
   3  -7  -1    7.54    0.78
  -3   7   1    6.15    0.87
  -3   7   1    6.04    0.71
   3  -7   0   89.81    4.36
  -3   7   0   84.39    4.36
  -3   7  -1    3.32    0.63
  -3   7  -1    4.30    0.70
   3   7   1    4.54    0.82
   3  -7   1    4.49    0.83
   3   7   2  109.67    5.54
  -3   7  -2  112.78    5.48
  -3   7  -2  109.53    5.51
   3   7   3    0.14    0.81
  -3   7  -3   -0.19    1.03
  -3   7  -3   -0.04    0.64
  -3   7  -3   -0.15    0.50
   3   7   4   31.05    1.82
  -3   7  -4   31.06    1.68
  -3   7  -4   32.04    1.89
  -3   7  -4   31.65    1.74
  -3   7  -5   -0.49    0.60
  -3   7  -5   -0.62    0.67
  -3   7  -5    0.31    1.02
   3   7   5    0.39    0.98
  -3  -7  -5   -0.25    0.64
  -3   7  -6   19.07    1.27
   3   7   6   19.89    1.51
  -3  -7  -6   18.25    1.18
  -3   7  -6   18.06    1.19
   3   7   6   17.75    1.33
  -3   7  -7    6.50    0.89
   3   7   7    6.05    1.12
  -3   7  -7    7.43    0.96
  -3  -7  -8    3.67    1.41
  -3   7  -8    2.13    0.89
  -3   7  -8    3.87    1.04
   3   7   8    3.61    1.19
  -3  -7  -9   -0.35    1.39
   3   7   9   -0.57    1.66
  -3   7  -9    1.35    1.08
  -3  -7 -10    1.57    1.25
  -3  -7 -10    2.00    1.41
   3   7  10    4.49    1.74
  -3   7 -10    0.20    1.10
  -3   7 -11    4.58    1.13
  -3  -7 -11    4.27    1.17
  -3  -7 -12    0.36    1.18
  -3  -7 -12    1.13    0.99
  -3  -7 -12   -0.03    0.73
  -3  -7 -13    3.74    1.04
  -3  -7 -13    3.52    0.92
  -3  -7 -14    2.99    0.56
  -3  -7 -14    4.23    0.87
   3  -8 -15    5.57    1.04
   3  -8 -14    0.01    1.19
   3  -8 -14   -1.16    1.00
   3   8 -13    3.04    0.84
   3  -8 -13    3.70    1.39
   3  -8 -13    5.37    1.20
   3   8 -12    0.20    0.87
  -3   8  12    1.44    1.35
  -3   8  11    1.21    1.50
   3   8 -10    9.26    1.02
  -3   8  10    8.19    1.41
  -3   8  10    7.16    1.59
   3   8  -9    5.76    0.92
  -3   8   9    5.68    1.39
  -3   8   9    6.68    1.43
  -3   8   8    2.04    1.21
   3   8  -8    0.56    0.78
  -3   8   7    8.86    1.20
   3   8  -7    6.70    0.80
   3   8  -6   16.00    1.35
  -3   8   6   14.43    1.28
   3   8  -6   14.20    1.01
   3   8  -5    0.09    0.59
  -3   8   5    0.11    0.92
   3  -8  -5    0.80    0.70
   3   8  -5    0.18    1.09
  -3  -8   4    1.81    0.80
   3  -8  -4    1.69    0.70
   3   8  -4    0.37    1.11
  -3  -8   3    6.51    0.94
   3  -8  -3    7.30    0.79
   3   8  -3    6.87    1.17
  -3   8   2    8.27    0.98
  -3  -8   2    6.86    0.95
  -3   8   1   41.93    2.21
  -3   8   1   42.51    2.29
   3  -8  -1   42.10    2.22
  -3   8   0    7.51    0.85
  -3   8   0    7.69    0.82
   3  -8   0    8.66    0.87
  -3   8  -1   75.45    3.81
  -3   8  -1   74.40    3.82
   3  -8   1   78.21    3.86
  -3   8  -2   12.47    0.96
   3   8   2   10.96    1.05
   3  -8   2   13.79    1.10
  -3   8  -3    2.90    1.04
  -3   8  -3    2.71    0.69
   3   8   3    3.91    0.89
   3   8   4    1.19    0.93
  -3   8  -4    1.34    0.75
  -3   8  -4    1.41    1.04
  -3   8  -4    1.46    0.72
  -3  -8  -5    1.96    0.73
  -3   8  -5    1.87    0.64
  -3   8  -5    2.34    0.78
  -3   8  -5    2.45    1.11
   3   8   5    1.92    0.87
   3   8   6   14.27    1.39
  -3   8  -6   13.06    1.13
  -3   8  -6   14.43    1.06
   3   8   6   12.41    1.23
  -3  -8  -6   14.54    1.07
   3   8   7    7.49    1.18
  -3   8  -7    7.53    0.94
  -3   8  -7    7.17    1.06
   3   8   8    1.57    1.52
  -3   8  -8    2.16    1.08
   3   8   8    3.50    1.18
   3   8   9    0.39    1.62
  -3   8  -9   -0.14    1.05
   3   8   9   -0.80    1.27
  -3   8 -10    0.83    1.10
   3   8  10    1.66    1.76
   3   8  11    4.87    1.67
  -3   8 -11    2.14    1.08
  -3  -8 -11    2.27    1.13
  -3  -8 -12   -1.06    0.69
  -3  -8 -12   -1.23    0.97
  -3  -8 -13    1.00    0.86
  -3  -8 -14    0.14    0.47
   3  -9 -15   -0.13    0.88
   3  -9 -14   -0.49    1.13
   3  -9 -14   -0.50    0.92
   3  -9 -13   17.27    1.54
  -3   9  13   14.39    1.44
   3   9 -13   12.94    1.13
   3  -9 -13   17.05    1.37
  -3   9  12    3.99    1.42
   3   9 -12    5.41    0.92
  -3   9  11    2.26    1.33
   3   9 -11    2.57    0.94
  -3   9  10    0.16    1.45
  -3   9  10    1.69    1.35
   3   9 -10    2.41    0.99
  -3   9   9   12.48    1.56
  -3   9   9   13.97    1.60
   3   9  -9   14.28    1.19
  -3   9   8    1.68    1.27
  -3   9   8    2.18    1.25
   3   9  -8    0.76    0.86
  -3   9   7    1.34    1.16
   3   9  -7    0.18    0.78
  -3   9   6    3.75    1.11
   3   9  -6    2.62    0.74
   3   9  -6    1.18    1.20
   3   9  -5    1.26    0.67
  -3   9   5    1.29    1.02
   3   9  -5    1.98    1.16
   3  -9  -5    0.36    0.73
  -3  -9   4    2.41    0.90
   3  -9  -4    3.13    0.72
   3   9  -4    3.09    1.14
  -3   9   4    2.75    0.96
  -3   9   3   23.43    1.61
   3   9  -3   25.69    1.73
   3  -9  -3   26.35    1.47
  -3  -9   3   24.70    1.58
  -3  -9   2    0.49    0.88
   3  -9  -2    0.47    0.69
   3   9  -2    1.30    1.13
  -3   9   1    9.73    1.00
   3  -9  -1    7.60    0.84
  -3   9   0   28.51    1.66
  -3   9   0   28.57    1.70
   3  -9   0   29.94    1.68
  -3   9  -1   19.62    1.31
   3  -9   1   23.07    1.39
  -3   9  -2    2.41    0.75
  -3   9  -3    0.25    0.77
  -3   9  -3   -0.58    1.08
   3   9   3   -0.42    0.92
  -3   9  -4   15.38    1.36
   3   9   4   14.38    1.20
  -3   9  -5   24.94    1.62
   3   9   5   17.90    1.46
  -3   9  -5   21.79    1.43
   3   9   5   22.48    1.58
  -3  -9  -5   20.61    1.37
  -3  -9  -6    0.14    0.80
  -3  -9  -6    0.96    0.77
  -3   9  -6   -0.25    0.95
   3   9   6    0.93    1.02
  -3   9  -7    3.54    1.08
   3   9   7    2.50    1.15
   3   9   8    6.10    1.55
  -3   9  -8    4.51    1.10
   3   9   8    3.98    1.24
  -3   9  -9    3.54    1.10
   3   9   9    3.36    1.61
  -3   9 -10    2.80    1.10
   3   9  10   -0.07    1.62
  -3  -9 -11    1.47    1.08
   3   9  11    0.46    1.57
  -3  -9 -12    5.12    0.97
  -3  -9 -12    2.64    0.66
  -3  -9 -13    9.71    0.97
  -3  -9 -14    0.06    0.39
   3 -10 -14   -0.86    1.02
   3 -10 -14    0.57    0.81
  -3  10  13   -0.93    1.12
   3 -10 -13   -0.38    1.22
   3 -10 -13    1.38    1.01
   3  10 -12    1.16    0.89
  -3  10  12    0.79    1.30
  -3  10  11    9.49    1.42
   3  10 -11    9.33    1.09
  -3  10  11    8.08    1.53
  -3  10  10    2.27    1.36
  -3  10  10    1.73    1.43
   3  10 -10    2.61    0.99
  -3  10   9   19.61    1.88
   3  10  -9   22.88    1.58
  -3  10   8   23.05    1.83
   3  10  -8   22.28    1.54
  -3  10   8   25.01    1.80
  -3  10   7    0.14    1.22
  -3  10   7    1.83    1.20
   3  10  -7    1.89    0.87
   3  10  -6   18.83    1.65
  -3  10   6   18.12    1.50
  -3  10   6   17.04    1.54
   3  10  -6   18.32    1.26
  -3  10   5    1.65    1.07
   3  10  -5    4.25    1.25
  -3  10   5    3.17    1.06
  -3  10   4    0.79    1.01
  -3 -10   4   -0.66    0.89
   3  10  -4   -0.21    1.21
   3 -10  -4   -1.06    0.76
  -3  10   4   -0.08    1.00
  -3 -10   3    2.04    0.97
   3  10  -3    1.95    1.16
   3 -10  -3    1.29    0.69
  -3  10   3    2.16    0.97
  -3  10   2    0.02    0.95
  -3 -10   2    0.09    0.96
   3  10  -2   -0.82    1.15
   3 -10  -2   -0.09    0.71
  -3  10   2    0.76    0.92
  -3  10   1   14.79    1.24
   3  10  -1   13.86    1.13
  -3  10   1   15.89    1.25
  -3  10   0    4.50    0.89
   3  10   0    4.30    0.78
  -3  10   0    5.10    0.96
   3 -10   0    5.39    0.86
   3 -10   1   -0.56    0.89
  -3  10  -1    0.44    0.80
   3  10   1   -1.24    0.75
  -3  10  -2    0.98    0.81
   3  10   2    1.11    0.84
  -3  10  -2    0.86    1.13
   3  10   3    1.03    0.87
  -3  10  -3    1.85    1.14
  -3  10  -4   -0.07    0.86
   3  10   4   -0.81    0.85
  -3  10  -4    0.95    1.18
   3  10   5    9.70    1.22
  -3 -10  -5   12.80    1.06
  -3 -10  -5   12.29    1.06
  -3  10  -5   11.10    1.16
  -3  10  -5   13.52    1.40
  -3 -10  -6    9.32    0.99
  -3  10  -6    9.39    1.16
   3  10   6    8.60    1.22
  -3 -10  -6    8.95    0.99
   3  10   7    1.47    1.07
   3  10   7    0.06    1.37
  -3  10  -7    1.13    1.01
   3  10   8    0.65    1.20
   3  10   8   -0.90    1.45
  -3  10  -8    2.39    1.10
   3  10   9    1.00    1.19
  -3  10  -9    2.02    1.07
   3  10  10    3.27    1.50
  -3  10 -10    0.72    1.06
   3  10  11   -2.01    1.41
  -3 -10 -11    0.91    1.01
   3  10  12   -1.89    1.11
  -3 -10 -12    0.31    0.88
  -3 -10 -13   18.35    1.20
  -3  11  13    2.50    1.00
   3 -11 -13    2.95    1.10
   3 -11 -13    1.01    0.93
  -3  11  12   -2.12    1.13
  -3  11  12    1.18    1.15
  -3  11  11   -0.94    1.26
  -3  11  10    1.29    1.35
   3  11 -10   -1.52    1.01
  -3  11   9    0.29    1.33
  -3  11   9    0.16    1.35
   3  11  -8    1.30    1.00
  -3  11   8    0.19    1.31
  -3  11   8    0.69    1.30
  -3  11   7    0.33    1.29
  -3  11   7   -0.09    1.20
  -3  11   6    8.96    1.36
   3  11  -6   11.66    1.56
  -3  11   6   10.68    1.29
  -3  11   5   -0.41    1.16
  -3  11   5    0.38    1.09
   3  11  -5    1.11    1.37
  -3  11   4   21.43    1.63
  -3  11   4   21.49    1.57
   3 -11  -4   23.66    1.44
   3  11  -4   23.03    1.78
  -3  11   3    2.28    1.02
  -3  11   3    2.45    1.05
  -3 -11   3    2.74    1.05
   3 -11  -3    2.33    0.79
   3  11  -3    3.58    1.27
  -3  11   2    6.25    1.02
  -3  11   2    5.63    1.05
  -3 -11   2    4.60    1.09
   3 -11  -2    6.10    0.87
   3  11  -2    4.86    1.28
   3 -11  -1    8.47    0.94
  -3 -11   1    7.43    1.09
   3  11  -1    6.64    0.92
   3 -11   0    6.66    0.95
  -3  11   0    6.68    1.05
   3  11   0    4.72    0.89
   3 -11   1    2.24    0.96
   3  11   1    0.53    0.82
   3  11   2   12.95    1.17
  -3  11  -2   14.22    1.45
  -3  11  -2   14.07    1.17
  -3  11  -3    5.33    0.97
  -3  11  -3    5.40    1.29
   3  11   3    3.73    1.00
  -3  11  -4    0.11    0.95
   3  11   4    1.19    1.01
  -3  11  -4    0.21    1.28
  -3 -11  -4    0.61    0.82
  -3 -11  -5    0.18    0.85
   3  11   5   -0.35    1.05
  -3  11  -5    1.13    1.03
  -3 -11  -5    0.29    0.87
  -3  11  -5   -1.23    1.32
   3  11   6    2.45    1.38
   3  11   6    4.28    1.11
  -3  11  -6    4.86    1.06
  -3 -11  -6    2.94    0.88
   3  11   7   -2.34    1.42
  -3  11  -7   -0.23    1.00
   3  11   7    0.12    1.12
   3  11   8    8.71    1.57
  -3  11  -8    8.43    1.18
   3  11   8    9.76    1.28
  -3  11  -9    0.83    1.08
   3  11   9   -1.34    1.39
   3  11  10    2.01    1.36
  -3 -11 -11    6.52    1.01
   3  11  11    4.76    1.28
  -3 -11 -12    4.14    0.84
   3  11  12    3.63    0.96
  -3  12  13    0.78    0.78
   3 -12 -13   -0.07    0.81
   3 -12 -12   -0.75    1.12
  -3  12  12    0.54    0.99
  -3  12  11   17.47    1.48
  -3  12  11   13.90    1.41
  -3  12  10    4.44    1.35
  -3  12  10    3.58    1.24
  -3  12   9   12.63    1.52
  -3  12   8   -1.34    1.28
  -3  12   8   -2.47    1.36
  -3  12   7    3.64    1.24
  -3  12   7    2.66    1.35
  -3  12   6    0.69    1.15
  -3  12   6    0.73    1.26
  -3  12   5    0.49    1.14
   3  12  -5    2.44    1.47
  -3  12   5    1.32    1.21
  -3  12   4    9.27    1.23
   3  12  -4   10.21    1.51
  -3  12   4   10.92    1.28
  -3  12   3    1.99    1.10
  -3 -12   3    0.80    1.02
   3  12  -3    1.24    1.34
  -3  12   3    0.79    1.05
   3 -12  -2    8.77    1.03
  -3  12   2    5.83    1.15
  -3 -12   2    5.75    1.20
   3  12  -2    6.67    1.39
  -3  12   2    7.52    1.11
   3  12  -1    0.33    1.30
   3 -12  -1    1.40    0.94
  -3 -12   1    0.04    1.03
  -3  12   1    0.33    1.06
   3  12  -1   -0.20    0.86
  -3 -12   0   22.12    1.54
   3  12   0   22.02    1.50
  -3 -12  -1    1.10    0.85
   3  12   1    1.03    0.88
  -3 -12  -2   34.68    1.99
  -3  12  -2   39.05    2.08
  -3  12  -2   38.48    2.25
  -3  12  -3    1.29    1.33
  -3  12  -3   -0.07    1.02
  -3 -12  -3   -0.53    0.80
  -3 -12  -3    2.37    0.91
   3  12   3    1.37    1.01
   3  12   4   15.40    1.55
  -3  12  -4   15.75    1.59
   3  12   4   12.84    1.30
  -3 -12  -4   14.55    1.17
  -3  12  -4   14.11    1.30
  -3 -12  -5    5.55    0.95
   3  12   5    7.17    1.42
  -3  12  -5    5.22    1.13
  -3 -12  -5    8.71    0.98
   3  12   5    6.17    1.19
  -3 -12  -6    3.50    0.88
  -3  12  -6    6.19    1.10
   3  12   6    2.66    1.38
  -3 -12  -6    4.98    0.94
   3  12   6    5.42    1.19
  -3  12  -7    1.97    1.11
   3  12   7    1.18    1.42
  -3 -12  -7    4.36    0.93
   3  12   7    1.75    1.14
   3  12   8   -2.88    1.35
  -3  12  -8    0.31    1.06
   3  12   9    0.06    1.27
   3  12  10    0.89    1.21
  -3 -12 -10    3.72    0.99
   3  12  11    4.90    1.10
  -3 -12 -11    6.03    0.91
  -3  13  12    1.27    0.81
  -3  13  11    2.02    0.95
  -3  13  10    5.73    1.24
  -3  13  10    3.41    1.08
   3 -13  -9   -0.38    0.58
  -3  13   9    0.72    1.18
  -3  13   8   12.41    1.49
  -3  13   8   13.53    1.48
  -3  13   7   -0.09    1.30
  -3  13   7    0.04    1.20
  -3  13   6    2.13    1.28
  -3  13   6    5.34    1.22
   3  13  -6    3.51    1.41
  -3  13   5   42.01    2.50
   3  13  -5   45.00    2.66
  -3  13   5   44.12    2.60
  -3  13   4    0.54    1.14
  -3  13   4    0.48    1.13
  -3  13   3    1.43    1.06
  -3 -13   3    0.48    0.96
  -3  13   3    1.43    1.14
  -3 -13   2    0.42    1.12
  -3  13   2    1.64    1.15
   3  13  -2    0.14    1.40
  -3  13   1    2.09    1.16
  -3 -13   1    0.10    1.09
   3  13  -1    1.65    1.41
  -3 -13   0    1.20    1.02
   3  13   0    1.35    0.93
  -3  13  -1   -2.24    1.44
   3  13   1   -1.03    1.16
   3  13   1   -0.47    0.94
  -3 -13  -1    1.21    0.87
   3  13   2    8.37    1.36
   3  13   2    8.06    1.12
  -3 -13  -2    9.25    0.97
  -3 -13  -3   26.42    1.53
  -3  13  -3   23.38    1.63
  -3 -13  -3   22.60    1.49
   3  13   3   21.75    1.81
   3  13   3   19.57    1.64
  -3  13  -4    0.48    1.33
  -3 -13  -4    1.44    0.86
  -3 -13  -4    1.14    0.87
  -3  13  -4    1.40    1.09
   3  13   4    1.00    1.31
   3  13   4    1.70    1.08
  -3 -13  -5    0.31    0.86
  -3 -13  -5   -0.03    0.88
  -3  13  -5    1.71    1.07
   3  13   5    1.68    1.34
  -3  13  -5    0.32    1.28
  -3 -13  -6   -0.87    0.90
  -3  13  -6   -1.21    1.07
  -3 -13  -6    1.88    0.83
   3  13   6   -1.43    1.03
  -3  13  -7   -0.75    1.07
  -3 -13  -7   -1.35    0.78
   3  13   7    1.90    1.30
  -3 -13  -7   -0.47    0.88
   3  13   8    1.48    1.22
   3  13   9    7.71    1.25
   3  13  10   -0.78    1.07
  -3 -13 -10    0.27    0.88
   3  13  11    2.23    0.88
  -3  14  11   -0.94    0.79
  -3  14  10   -0.95    0.90
   3 -14  -9    5.53    0.69
   3 -14  -9    6.65    0.64
  -3  14   9    8.87    1.23
  -3  14   9    6.75    1.12
   3 -14  -8   22.70    1.35
  -3  14   8   25.70    1.75
  -3  14   7    0.14    1.19
  -3  14   7   -1.68    1.23
  -3  14   6    0.21    1.17
   3  14  -5   40.50    2.41
  -3  14   5   33.83    2.35
  -3  14   5   40.51    2.30
  -3  14   4    6.42    1.20
  -3  14   4    6.21    1.22
   3  14  -4    4.73    1.38
  -3 -14   3    4.84    0.94
  -3  14   3    7.20    1.18
   3  14  -3    6.73    1.45
  -3 -14   3    4.29    0.78
  -3  14   2   13.62    1.42
   3  14  -2   17.73    1.64
  -3 -14   2   14.86    1.18
  -3 -14   2   16.13    1.38
  -3 -14   1   10.25    1.29
   3  14  -1   11.91    1.53
  -3 -14   1   10.24    1.10
   3  14   0   15.43    1.37
   3  14   0   17.00    1.69
  -3 -14   0   19.34    1.33
  -3 -14   0   16.37    1.40
   3  14   1   -2.46    1.04
  -3  14  -1    0.30    1.39
  -3 -14  -1    0.46    0.92
  -3 -14  -1   -0.53    0.88
   3  14   2    3.82    1.24
  -3 -14  -2    2.48    0.84
  -3 -14  -2    1.19    0.87
  -3  14  -2    0.93    1.33
  -3  14  -3   14.13    1.51
   3  14   3   12.02    1.46
  -3 -14  -3   13.06    1.11
  -3  14  -3   13.18    1.29
  -3 -14  -3   11.42    1.09
  -3 -14  -4    1.49    0.86
  -3  14  -4   -0.02    1.26
   3  14   4   -0.11    1.03
  -3 -14  -4   -0.60    0.84
  -3  14  -4    0.69    1.07
   3  14   4   -0.79    1.29
  -3  14  -5   15.11    1.34
   3  14   5   13.22    1.37
  -3 -14  -5   17.61    1.22
  -3  14  -5   16.69    1.49
  -3 -14  -5   14.35    1.19
   3  14   6    6.45    1.36
  -3  14  -6    7.47    1.12
  -3 -14  -6    6.24    0.91
  -3 -14  -6    9.39    1.03
   3  14   7   12.69    1.45
  -3 -14  -7   15.93    1.08
   3  14   8   -0.42    1.08
   3  14   9    0.80    1.03
   3  14  10    0.73    0.89
  -3  15  11    0.46    0.64
  -3  15  10    0.15    0.78
  -3  15   9    2.06    0.91
   3 -15  -9    3.45    0.68
  -3  15   8    2.73    1.00
   3 -15  -8    3.03    0.56
  -3  15   8    4.20    1.08
  -3  15   7   -0.77    1.04
  -3  15   6   16.16    1.48
  -3  15   6   19.58    1.54
  -3  15   5    1.18    1.19
   3  15  -5    3.21    1.30
  -3  15   5    2.68    1.08
  -3  15   4    6.72    1.21
   3  15  -4    7.48    1.38
  -3  15   4    4.75    1.12
   3  15  -3    3.07    1.34
  -3 -15   3    2.23    0.82
  -3  15   3    3.01    1.16
  -3 -15   3    0.87    0.68
  -3 -15   2   -0.10    0.76
   3  15  -2    0.28    1.36
  -3 -15   2   -0.19    1.01
   3  15  -1   18.09    1.60
  -3 -15   1   14.22    1.39
  -3 -15   1   15.84    1.22
  -3 -15   0    0.59    0.89
   3  15   0   -0.46    1.38
  -3  15   0    0.65    1.33
  -3 -15   0    0.78    0.96
  -3 -15  -1    1.45    0.89
  -3  15  -1    1.40    1.31
   3  15   1    1.41    1.35
  -3 -15  -1    1.90    0.90
  -3 -15  -2    4.39    0.86
  -3  15  -2    3.01    1.31
   3  15   2    2.72    1.32
  -3 -15  -2    4.37    0.86
   3  15   3    1.11    1.17
  -3 -15  -3    2.21    0.85
  -3  15  -3    2.81    1.25
  -3 -15  -3    0.23    0.82
   3  15   4    1.47    1.22
  -3 -15  -4    2.09    0.86
  -3  15  -4    2.11    1.21
  -3 -15  -4    1.44    0.83
  -3 -15  -5    0.10    0.88
   3  15   5    0.95    1.18
  -3 -15  -6    1.47    0.86
  -3 -15  -6    0.97    0.72
   3  15   6   -0.35    1.14
  -3 -15  -7    2.30    0.64
   3  15   7    2.06    1.11
   3  15   8   -0.08    1.00
   3  15   9    0.50    0.87
  -3  16   9    1.79    0.74
   3 -16  -8    0.08    0.45
   3 -16  -8    0.01    0.63
  -3  16   8   -0.67    0.82
   3 -16  -7    1.54    0.51
  -3  16   7   -0.15    0.86
  -3  16   6   -0.83    0.89
  -3  16   5   -0.47    0.91
   3  16  -4    5.37    1.28
   3  16  -3   -0.19    1.26
  -3 -16   3   -0.78    0.63
   3  16  -2    1.60    1.29
  -3 -16   2    2.66    0.92
  -3 -16   2    2.71    0.74
   3  16  -1    1.84    1.29
  -3  16   1    0.15    1.27
  -3 -16   1    0.91    1.01
  -3 -16   1    1.68    0.82
   3  16   0    0.90    1.26
  -3  16   0    0.88    1.27
  -3 -16   0    0.87    0.95
  -3 -16   0    0.54    0.85
  -3  16  -1    0.02    1.24
   3  16   1   -0.33    1.25
  -3 -16  -1   -0.16    0.88
  -3 -16  -1   -0.16    0.85
  -3  16  -2    0.83    1.21
   3  16   2   -0.48    1.24
  -3 -16  -2    1.45    0.84
  -3 -16  -2    0.38    0.82
   3  16   3   -1.19    1.11
  -3 -16  -3   -0.63    0.84
   3  16   3   -0.54    1.19
  -3  16  -3   -0.84    1.18
   3  16   4    3.89    1.15
   3  16   4    6.67    1.20
  -3  16  -4    5.60    1.15
  -3 -16  -4    3.68    0.78
  -3 -16  -4    6.12    0.93
   3  16   5    1.16    1.07
  -3 -16  -5   -0.21    0.69
  -3 -16  -5   -1.00    0.83
   3  16   6   -0.84    1.03
  -3 -16  -6    0.28    0.63
   3  16   7    2.05    0.97
  -3 -16  -7    0.99    0.53
   3  16   8    0.45    0.85
  -3  17   8    0.47    0.62
   3 -17  -8    1.00    0.50
   3 -17  -7    1.11    0.60
  -3  17   7    0.68    0.70
   3 -17  -7    1.33    0.44
   3 -17  -6    1.53    0.66
   3 -17  -6    1.27    0.47
  -3  17   6    0.87    0.73
   3 -17  -5    0.33    0.49
  -3  17   3   -0.21    1.16
   3  17  -3    0.12    1.15
  -3  17   2   -0.57    1.18
   3  17  -2   -0.22    1.17
  -3 -17   2   -0.61    0.73
  -3 -17   2   -0.02    0.68
  -3  17   1    3.14    1.19
   3  17  -1    0.14    1.19
  -3 -17   1    0.74    0.77
  -3 -17   1   -0.30    0.86
   3  17   0    0.42    1.17
  -3  17   0    1.81    1.19
   3 -17   0    0.20    0.45
  -3 -17   0   -0.09    0.83
  -3 -17   0   -0.52    0.85
  -3  17  -1   -0.36    1.16
   3  17   1   -0.06    1.13
   3 -17   1   -0.21    0.37
  -3 -17  -1    0.79    0.85
  -3 -17  -1   -0.89    0.77
  -3 -17  -2   -0.23    0.86
  -3 -17  -2    1.77    0.68
   3  17   2    1.80    1.09
  -3  17  -2    1.39    1.12
  -3 -17  -3    0.35    0.81
   3  17   3   -0.12    1.05
  -3  17  -3    0.01    1.06
  -3 -17  -3    0.59    0.63
  -3 -17  -4    2.07    0.62
   3  17   4    1.87    0.92
  -3 -17  -5    0.36    0.58
   3  17   5    0.30    0.89
  -3 -17  -6    1.19    0.51
   3  17   6    1.32    0.85
   3  17   7   -0.24    0.73
   3 -18  -7    0.17    0.43
   3 -18  -6   -0.40    0.53
   3 -18  -6   -0.73    0.40
   3 -18  -5    1.39    0.62
   3 -18  -5    0.82    0.44
   3 -18  -4    1.13    0.67
   3 -18  -4    1.83    0.48
   3 -18  -3    0.07    0.72
   3 -18  -3    1.56    0.49
  -3 -18   2    0.72    0.59
  -3  18   2    2.25    1.03
   3 -18  -2    3.00    0.78
   3 -18  -2    1.53    0.49
  -3 -18   1   -0.46    0.70
  -3  18   1    1.56    1.04
   3 -18  -1   -0.84    0.75
   3 -18  -1    0.24    0.42
  -3 -18   0    0.83    0.71
  -3  18   0   -0.14    1.03
   3 -18   0    0.38    0.65
   3 -18   0   -0.37    0.35
  -3 -18  -1    0.72    0.67
  -3 -18  -2    0.44    0.58
  -3 -18  -3    0.37    0.54
  -3 -18  -4   -0.03    0.50
  -3 -18  -5   -0.16    0.46
   3 -19  -5    0.63    0.44
   3 -19  -4    2.19    0.54
   3 -19  -3    0.61    0.53
   3 -19  -3    0.64    0.37
   3 -19  -2    3.82    0.58
   3 -19  -2    2.17    0.40
   3 -19  -1    3.47    0.55
  -3 -19   1    1.97    0.53
   3 -19   0    0.30    0.42
  -3 -19   0    1.60    0.56
  -3 -19  -1   -0.20    0.53
  -3 -19  -2    4.18    0.53
  -3 -19  -3    0.71    0.44
  -3 -19  -4    0.17    0.35
   4   0 -16   49.20    2.69
   4   0 -15   -2.73    2.07
   4   0 -15    0.63    1.26
   4   0 -14    2.35    0.85
   4   0 -14    2.96    2.36
   4   0 -13    0.78    1.46
   4   0 -13    0.08    2.36
   4   0 -12    0.72    0.74
   4   0 -12   -0.93    1.45
   4   0 -12   -0.33    2.35
   4   0 -11   -0.45    2.25
   4   0 -11   -0.24    0.67
   4   0 -10    1.18    2.07
   4   0 -10   -0.37    0.59
   4   0  -9    0.68    0.53
   4   0  -8   79.17    3.82
  -4   0   8   74.11    3.82
  -4   0   7    0.51    0.70
  -4   0   7   -0.76    0.49
   4   0  -6   42.82    2.18
  -4   0   6   45.73    2.28
  -4   0   5    0.22    0.54
   4   0  -5   -0.09    0.32
  -4   0   5    0.05    0.50
   4   0  -4    1.60    0.37
  -4   0   4    1.34    0.51
  -4   0   4    0.93    0.47
   4   0  -4    1.40    0.34
   4   0  -3   -0.11    0.36
  -4   0   3   -0.46    0.48
  -4   0   3    0.21    0.45
   4   0  -3    0.00    0.33
  -4   0   2  359.10   17.24
  -4   0   2  354.47   17.25
   4   0  -2  353.71   17.24
   4   0  -2  343.78   17.24
  -4   0   1    0.11    0.46
  -4   0   1    0.21    0.42
   4   0  -1   -0.12    0.34
  -4   0   0   35.24    1.77
   4   0   0   34.42    1.76
  -4   0  -1   -0.27    0.91
  -4   0  -1   -0.20    0.42
   4   0   1   -0.19    0.37
  -4   0  -1   -0.24    0.64
  -4   0  -2   24.83    1.55
  -4   0  -2   26.84    1.46
  -4   0  -2   25.57    1.36
   4   0   2   27.10    1.37
   4   0   3   -0.17    0.40
  -4   0  -3   -0.43    0.95
  -4   0  -3   -0.43    0.74
  -4   0  -3   -0.01    0.38
  -4   0  -4  286.16   14.25
  -4   0  -4  291.00   14.24
  -4   0  -4  275.67   14.24
   4   0   4  304.12   14.22
  -4   0  -5   -1.00    0.56
  -4   0  -5    0.19    0.93
   4   0   5   -0.11    0.56
  -4   0  -5    0.33    1.11
  -4   0  -6   28.90    1.70
  -4   0  -6   26.48    1.80
  -4   0  -7    0.14    0.66
  -4   0  -7   -0.22    1.15
  -4   0  -7   -0.72    0.97
  -4   0  -8   33.54    1.86
  -4   0  -8   32.61    1.96
  -4   0  -8   27.88    1.74
  -4   0  -8   31.04    1.71
  -4   0  -9   -0.77    0.75
  -4   0  -9    0.34    1.05
  -4   0  -9    1.12    0.83
  -4   0  -9    0.97    1.23
  -4   0 -10    0.82    0.98
  -4   0 -10    0.54    0.82
  -4   0 -10   -0.58    1.31
  -4   0 -11   -0.32    0.84
  -4   0 -11    2.24    1.35
  -4   0 -11   -0.01    0.77
  -4   0 -12    2.36    0.82
  -4   0 -12    2.10    1.32
  -4   0 -12    0.97    0.79
  -4   0 -13   -1.65    1.14
  -4   0 -14    1.18    0.96
  -4   0 -14    0.31    0.60
  -4   0 -15   -0.63    0.47
   4   1 -16    0.04    1.00
   4  -1 -16   -1.39    1.06
   4   1 -15    3.05    0.83
   4  -1 -15   -1.88    2.09
   4   1 -15    4.90    2.06
   4   1 -15   -0.67    1.27
   4  -1 -15    0.95    1.27
   4   1 -14   -0.39    0.82
   4   1 -14    0.53    2.35
   4  -1 -14   -0.91    2.36
   4   1 -13    0.94    1.48
   4  -1 -13    0.57    1.48
   4   1 -13   -1.62    2.34
   4  -1 -13    0.29    2.36
   4   1 -12   35.05    2.39
   4  -1 -12   38.58    3.00
   4   1 -12   43.97    3.03
   4  -1 -12   35.37    2.02
   4   1 -12   37.80    2.03
   4   1 -11   15.54    1.64
   4  -1 -11   17.52    2.42
   4   1 -11   17.92    2.40
   4  -1 -11   16.39    1.08
   4   1 -11   15.49    1.08
   4  -1 -10   35.92    2.69
   4   1 -10   37.33    2.72
   4  -1 -10   32.22    1.73
   4   1 -10   30.66    1.74
   4  -1  -9   -0.28    1.88
   4  -1  -9    0.69    0.52
   4   1  -9    0.12    0.55
   4  -1  -8   13.81    0.90
   4   1  -8   14.13    0.89
  -4   1   8   14.20    0.89
  -4  -1   8   12.51    0.85
  -4   1   8   14.88    1.11
  -4   1   7    7.60    0.87
  -4  -1   7    8.09    0.76
   4   1  -7    7.19    0.64
  -4   1   7    7.85    0.65
   4   1  -7    8.68    0.90
   4   1  -6   16.43    0.91
   4   1  -6   17.24    1.06
   4  -1  -6   14.76    0.86
   4   1  -6   14.80    0.85
   4  -1  -6   14.32    0.89
  -4  -1   6   17.21    1.01
  -4   1   6   15.64    1.06
  -4   1   6   15.26    0.92
  -4  -1   6   13.45    0.92
  -4   1   5   11.29    0.84
   4  -1  -5   11.00    0.70
  -4  -1   5   12.08    0.81
  -4  -1   5   10.69    0.78
   4   1  -5   11.79    0.67
   4  -1  -5   11.36    0.69
   4   1  -4    3.35    0.38
   4  -1  -4    3.33    0.38
  -4   1   4    3.04    0.57
  -4  -1   4    2.99    0.50
  -4   1   4    2.77    0.50
   4  -1  -4    3.35    0.41
  -4  -1   4    3.08    0.49
  -4   1   3   31.56    1.69
   4  -1  -3   31.07    1.64
   4   1  -3   32.40    1.64
   4  -1  -3   32.14    1.64
  -4  -1   3   34.40    1.67
  -4   1   3   32.16    1.67
  -4  -1   3   33.05    1.67
   4  -1  -2   70.82    3.51
  -4  -1   2   69.40    3.52
  -4   1   2   71.25    3.53
   4  -1  -2   72.55    3.51
   4   1  -2   67.62    3.51
  -4  -1   2   72.86    3.52
  -4   1   2   72.73    3.52
   4  -1  -1    0.53    0.36
  -4   1   1   -0.17    0.45
  -4   1   1    0.11    0.32
   4  -1  -1    0.12    0.35
  -4  -1   1    0.16    0.48
  -4   1   1    0.32    0.43
   4   1  -1    0.55    0.37
  -4  -1   0    5.40    0.60
  -4   1   0    5.75    0.54
  -4   1   0    5.75    0.49
  -4  -1   0    5.50    0.54
  -4   1   0    5.98    0.52
   4   1   0    5.93    0.51
   4  -1   0    6.01    0.47
   4  -1   0    5.92    0.48
   4  -1   1   28.50    1.42
   4   1   1   27.21    1.44
  -4   1  -1   29.29    1.63
  -4  -1  -1   26.41    1.62
  -4  -1  -1   25.32    1.50
  -4   1  -1   28.53    1.42
  -4  -1  -1   27.04    1.44
   4  -1   2  127.60    6.09
   4   1   2  127.72    6.10
  -4   1  -2  118.35    6.14
  -4  -1  -2  119.73    6.15
  -4   1  -2  127.78    6.12
  -4  -1  -2  126.67    6.12
  -4   1  -2  118.16    6.08
  -4  -1  -2  125.54    6.09
   4  -1   3    9.67    0.59
  -4   1  -3    9.09    1.03
  -4  -1  -3    8.21    1.07
  -4  -1  -3    8.42    0.90
   4   1   3    9.22    0.65
  -4   1  -3    8.26    0.89
  -4   1  -3    7.67    0.56
  -4  -1  -3    9.01    0.64
   4  -1   4   32.22    1.58
  -4   1  -4   29.55    1.77
   4   1   4   32.02    1.63
  -4  -1  -4   28.38    1.78
  -4  -1  -4   28.73    1.58
  -4  -1  -4   30.73    1.66
  -4   1  -4   29.80    1.67
  -4   1  -4   32.44    1.89
  -4  -1  -4   32.57    1.91
  -4  -1  -5    7.50    0.72
  -4   1  -5    7.71    0.71
  -4   1  -5    7.14    1.20
  -4  -1  -5    8.11    1.19
   4   1   5    7.85    0.73
  -4  -1  -5    7.88    1.05
   4  -1   5    8.83    0.70
  -4   1  -5    8.37    1.04
  -4   1  -6   55.57    2.92
  -4  -1  -6   53.53    2.91
  -4   1  -6   53.67    2.77
  -4   1  -6   55.06    2.87
  -4  -1  -6   55.76    2.88
  -4   1  -6   53.12    2.78
  -4  -1  -7   52.68    2.79
  -4   1  -7   55.53    2.70
  -4   1  -7   50.21    2.85
  -4  -1  -7   49.76    2.86
  -4   1  -7   48.10    2.72
  -4  -1  -7   51.83    2.72
  -4   1  -7   53.87    2.79
  -4   1  -7   54.04    2.69
  -4   1  -8    1.38    0.69
  -4  -1  -8    2.38    0.72
  -4   1  -8    1.92    0.70
  -4  -1  -8    2.12    1.18
  -4   1  -8    0.77    1.16
  -4  -1  -8    1.57    1.00
  -4   1  -8    1.32    1.03
  -4  -1  -9   14.53    1.09
  -4   1  -9   14.98    1.10
  -4  -1  -9   14.65    1.31
  -4   1  -9   15.07    1.10
  -4   1  -9   16.52    1.45
  -4  -1  -9   17.52    1.51
  -4   1  -9   12.32    1.19
  -4  -1  -9   14.08    1.19
  -4  -1 -10    8.19    0.95
  -4   1 -10    6.97    0.91
  -4  -1 -10    8.78    1.21
  -4   1 -10    8.02    1.35
  -4  -1 -10    6.64    1.41
  -4   1 -10    6.20    0.88
  -4   1 -10    6.51    1.06
  -4  -1 -11    2.95    0.87
  -4   1 -11    2.45    0.87
  -4   1 -11    2.74    1.32
  -4  -1 -11    3.73    0.80
  -4  -1 -11    3.81    1.39
  -4   1 -11    2.17    0.83
  -4  -1 -12    9.45    0.91
  -4  -1 -12    8.06    1.40
  -4   1 -12    6.22    0.90
  -4  -1 -12    5.08    0.87
  -4   1 -12    7.42    1.39
  -4  -1 -13    1.74    1.16
  -4   1 -13   -1.86    1.11
  -4  -1 -14    0.43    0.97
  -4  -1 -14   -0.78    0.59
  -4   1 -14    0.87    0.59
  -4  -1 -15    1.27    0.48
   4  -2 -16    4.68    1.07
   4  -2 -15    5.91    1.32
   4   2 -15    5.11    0.86
   4   2 -14    4.56    2.35
   4  -2 -14    4.12    2.30
   4   2 -14    0.83    0.82
   4  -2 -13   -1.08    2.38
   4   2 -13   -0.12    2.33
   4  -2 -13    2.03    1.46
   4   2 -12    0.62    1.45
   4   2 -12   -0.03    0.75
   4  -2 -12    0.26    2.35
   4   2 -12   -0.02    2.26
   4   2 -11    1.84    1.41
   4  -2 -11   -0.50    0.64
   4   2 -11    0.81    0.65
   4  -2 -11    1.54    2.26
   4   2 -11    2.44    2.25
   4  -2 -10   14.80    0.94
   4   2 -10   12.81    0.94
   4   2 -10   12.53    1.53
   4   2 -10   13.04    2.27
   4  -2 -10   15.35    2.26
   4  -2  -9   -2.03    1.96
   4  -2  -9   -0.37    0.54
   4   2  -9    0.08    0.53
  -4   2   8    0.74    0.57
   4  -2  -8   -0.29    0.53
   4   2  -8    0.63    0.54
  -4   2   8    0.05    0.92
   4   2  -7    9.09    0.71
  -4   2   7    9.74    0.75
  -4   2   7    9.39    1.03
   4   2  -7    9.05    0.71
   4   2  -6   22.26    1.31
  -4   2   6   25.59    1.46
  -4  -2   6   20.15    1.30
   4  -2  -6   23.51    1.26
  -4  -2   6   25.70    1.33
   4   2  -6   25.21    1.30
  -4   2   6   25.13    1.31
   4   2  -5   13.73    0.79
  -4   2   5   13.95    0.95
   4   2  -5   12.61    0.75
   4  -2  -5   12.17    0.74
  -4  -2   5   11.34    0.81
   4  -2  -5   12.47    0.77
  -4   2   5   12.59    0.79
  -4  -2   5   13.37    0.83
  -4   2   4    8.15    0.71
   4  -2  -4    6.87    0.52
   4   2  -4    7.71    0.54
  -4  -2   4    7.82    0.64
  -4   2   4    8.59    0.57
   4  -2  -4    7.33    0.54
  -4  -2   4    7.37    0.60
   4  -2  -3   16.67    0.95
  -4   2   3   17.42    0.99
  -4  -2   3   18.89    1.01
   4   2  -3   18.24    0.97
   4  -2  -3   17.52    0.95
  -4   2   3   16.90    1.05
   4  -2  -2  172.69    8.52
  -4  -2   2  179.52    8.53
  -4   2   2  171.28    8.52
  -4   2   2  175.44    8.54
   4  -2  -2  174.97    8.52
   4   2  -2  171.25    8.52
   4   2  -1   35.41    1.81
  -4  -2   1   35.80    1.83
  -4   2   1   35.43    1.81
   4  -2  -1   36.07    1.80
   4   2  -1   34.04    1.81
   4  -2  -1   36.65    1.80
  -4   2   1   35.60    1.83
  -4   2   0   45.28    2.25
  -4  -2   0   45.40    2.27
   4  -2   0   45.46    2.24
  -4   2   0   45.18    2.27
   4   2   0   45.13    2.26
   4  -2   0   45.81    2.24
   4   2   0   44.51    2.23
  -4   2   0   42.58    2.24
  -4  -2  -1   94.93    5.10
   4   2   1  101.14    5.07
   4  -2   1  106.73    5.06
  -4  -2  -1  103.00    5.07
  -4   2  -1  100.74    5.05
   4  -2   1  104.56    5.06
  -4   2  -1  103.14    5.07
  -4   2  -1  106.15    5.07
  -4   2  -1  100.43    5.05
  -4   2  -1  104.83    5.06
   4   2   2    2.51    0.45
   4  -2   2    2.26    0.39
  -4   2  -2    1.77    0.39
  -4  -2  -2    1.88    0.89
  -4   2  -2    2.74    0.88
  -4   2  -2    1.90    0.51
  -4  -2  -2    2.04    0.48
  -4   2  -2    2.19    0.49
   4  -2   2    2.18    0.38
  -4   2  -2    1.96    0.51
   4  -2   3    6.81    0.50
  -4   2  -3    6.28    0.99
  -4  -2  -3    6.03    1.08
  -4  -2  -3    5.66    0.60
  -4   2  -3    6.42    0.63
   4   2   3    6.63    0.61
   4   2   4   77.18    4.02
  -4   2  -4   81.77    4.04
  -4  -2  -4   77.28    4.02
  -4   2  -4   81.71    4.11
  -4  -2  -4   82.12    4.12
  -4  -2  -4   82.58    3.99
  -4   2  -4   81.51    4.01
  -4   2  -5   12.23    0.87
  -4   2  -5   12.36    1.25
  -4  -2  -5   11.85    1.27
   4   2   5   10.69    0.86
  -4  -2  -5   11.55    0.81
  -4   2  -5   10.13    0.86
  -4  -2  -6   31.17    1.77
  -4  -2  -6   29.18    1.60
  -4   2  -6   29.42    1.61
  -4   2  -6   28.26    1.83
  -4  -2  -6   29.58    1.87
  -4   2  -6   28.31    1.62
  -4  -2  -7   11.10    1.14
  -4   2  -7   12.35    0.90
  -4   2  -7   12.00    0.93
  -4   2  -7   11.93    0.93
  -4  -2  -7   10.40    0.90
  -4   2  -7   10.53    0.89
  -4   2  -7    9.71    1.29
  -4  -2  -7   11.23    1.31
  -4   2  -8    0.53    0.69
  -4  -2  -8    0.83    0.72
  -4   2  -8   -0.02    0.67
  -4  -2  -8    0.15    1.23
  -4   2  -8   -0.21    1.15
  -4   2  -8   -0.78    0.73
  -4  -2  -8    0.60    1.00
  -4   2  -8    0.73    0.80
  -4   2  -9    0.67    1.20
  -4  -2  -9   -0.01    1.31
  -4   2  -9    1.51    0.78
  -4   2  -9    0.51    0.74
  -4  -2  -9   -0.40    1.04
  -4  -2  -9   -2.30    0.87
  -4   2  -9    0.81    0.87
  -4   2 -10   34.37    2.10
  -4  -2 -10   34.38    2.17
  -4   2 -10   28.98    1.83
  -4  -2 -10   36.91    2.01
  -4   2 -10   28.77    1.96
  -4   2 -10   33.00    1.86
  -4  -2 -10   33.20    1.86
  -4  -2 -11    1.66    0.86
  -4   2 -11   -0.57    0.78
  -4  -2 -11    1.31    1.41
  -4   2 -11    1.01    1.34
  -4  -2 -11    1.17    1.13
  -4   2 -12    4.44    0.84
  -4  -2 -12    5.36    0.84
  -4  -2 -12    5.05    0.84
  -4  -2 -13    8.24    0.87
  -4  -2 -13    8.96    1.25
  -4   2 -13   11.04    1.22
  -4  -2 -14    2.82    0.60
  -4   2 -14    2.62    0.62
  -4  -2 -15    1.01    0.46
   4  -3 -16    1.33    1.03
   4  -3 -15   -2.14    1.23
   4   3 -15   -1.65    1.91
   4   3 -15    0.01    0.80
   4   3 -14    7.49    2.32
   4  -3 -14    7.86    2.28
   4  -3 -14    7.61    1.46
   4   3 -14    6.48    0.90
   4   3 -13   -0.61    0.84
   4   3 -13   -1.70    2.32
   4  -3 -13    1.21    2.34
   4   3 -12    2.58    0.80
   4  -3 -12    2.62    2.34
   4   3 -12    4.69    2.33
   4   3 -11    0.96    0.71
   4   3 -11   -0.08    2.31
   4  -3 -11    4.04    2.29
   4   3 -10    0.05    0.59
   4   3 -10   -0.65    2.20
   4  -3 -10    0.14    2.20
   4  -3  -9   18.23    2.24
  -4   3   9   16.42    1.45
   4  -3  -9   17.04    1.02
   4   3  -9   16.47    1.03
   4  -3  -8   49.26    3.15
   4  -3  -8   49.84    2.53
   4   3  -8   49.55    2.54
  -4   3   7   18.95    1.36
   4   3  -7   18.59    1.07
   4  -3  -7   19.80    1.05
   4  -3  -7   15.91    1.00
  -4   3   7   19.80    1.12
   4   3  -7   18.61    1.07
  -4   3   6   69.70    3.51
  -4  -3   6   64.14    3.48
   4  -3  -6   70.08    3.48
   4  -3  -6   74.00    3.49
  -4   3   6   76.20    3.60
   4  -3  -5    7.23    0.57
  -4   3   5    7.59    0.86
  -4  -3   5    7.08    0.68
  -4   3   5    8.22    0.63
   4   3  -5    8.11    0.64
  -4   3   4   21.14    1.15
   4   3  -4   21.22    1.14
  -4   3   4   22.04    1.27
  -4  -3   4   20.50    1.19
   4   3  -3   54.24    2.65
  -4   3   3   52.32    2.59
   4   3  -3   49.81    2.59
  -4   3   3   53.61    2.65
  -4  -3   3   50.46    2.61
   4   3  -2   26.37    1.44
  -4   3   2   26.08    1.43
  -4  -3   2   25.19    1.41
   4   3  -2   23.94    1.37
  -4   3   2   27.95    1.35
  -4   3   1    2.87    0.35
  -4   3   1    2.80    0.54
   4   3  -1    2.41    0.46
   4   3  -1    1.87    0.58
  -4  -3   1    1.49    0.53
  -4   3   0    3.06    0.34
  -4   3   0    2.80    0.52
   4  -3   0    2.80    0.41
   4   3   0    2.80    0.41
  -4  -3   0    2.55    0.57
  -4  -3  -1   -0.76    0.78
   4  -3   1   -0.12    0.36
  -4  -3  -1    0.45    0.52
   4  -3   1   -0.19    0.38
  -4   3  -1   -0.02    0.48
  -4   3  -1    0.11    0.43
  -4   3  -1    0.31    0.26
  -4   3  -1   -0.26    0.49
   4   3   1    0.20    0.40
  -4  -3  -2    0.22    0.52
   4  -3   2   -0.08    0.38
  -4   3  -2   -0.19    0.63
  -4  -3  -2   -0.59    0.91
  -4   3  -2   -0.06    0.53
   4  -3   2    0.10    0.38
   4   3   2   -0.04    0.46
  -4   3  -2   -0.19    0.50
  -4  -3  -3    0.03    1.02
  -4   3  -3   -0.19    1.00
  -4   3  -3    0.44    0.63
   4   3   3    0.42    0.52
   4  -3   3   -0.30    0.39
  -4  -3  -3    0.22    0.52
  -4   3  -3    0.40    0.62
  -4  -3  -3   -0.07    0.57
  -4   3  -3    0.16    0.58
  -4   3  -3    0.26    0.73
  -4   3  -4   16.92    1.03
  -4  -3  -4   16.48    0.99
  -4  -3  -4   16.41    0.99
   4   3   4   15.23    1.04
  -4   3  -4   15.14    1.06
  -4   3  -4   16.68    1.36
  -4  -3  -4   15.96    1.38
  -4   3  -4   17.05    1.05
  -4  -3  -5    0.13    1.10
  -4   3  -5    0.10    1.09
  -4   3  -5    0.02    0.63
  -4   3  -5    0.51    0.68
  -4  -3  -5    0.31    0.52
  -4   3  -5    0.33    0.57
  -4   3  -6    0.65    0.60
  -4  -3  -6    2.05    0.56
  -4   3  -6    0.81    0.63
  -4   3  -6    1.18    0.64
  -4   3  -6    1.21    0.67
  -4  -3  -6    1.63    1.09
  -4  -3  -7   14.91    1.27
  -4   3  -7   14.33    1.04
  -4  -3  -7   15.49    1.03
  -4   3  -7   15.00    1.07
  -4   3  -7   16.23    1.37
  -4  -3  -7   15.53    1.40
  -4   3  -7   14.35    1.01
  -4  -3  -8   24.97    1.63
  -4   3  -8   27.05    1.53
  -4   3  -8   24.85    1.73
  -4  -3  -8   27.91    1.78
  -4   3  -8   23.35    1.46
  -4  -3  -8   24.17    1.50
  -4   3  -8   25.77    1.45
  -4   3  -9   10.41    0.94
  -4  -3  -9   10.60    1.20
  -4   3  -9   10.17    1.35
  -4   3  -9    8.30    0.93
  -4  -3  -9   11.13    1.45
  -4   3  -9   11.03    1.10
  -4  -3  -9    8.22    1.03
  -4   3  -9    6.85    1.01
  -4  -3 -10    0.61    0.81
  -4  -3 -10    0.33    1.13
  -4  -3 -10   -0.56    1.40
  -4   3 -10    1.12    1.31
  -4   3 -10    0.32    0.77
  -4   3 -10   -1.48    0.97
  -4   3 -11    1.51    1.37
  -4  -3 -11    2.94    1.40
  -4  -3 -11    4.00    1.16
  -4   3 -11    0.78    0.79
  -4  -3 -11    0.91    0.84
  -4  -3 -12   13.33    1.22
  -4  -3 -12   13.48    1.02
  -4   3 -13    2.42    0.73
  -4  -3 -13    3.27    1.12
  -4  -3 -13    1.70    0.70
  -4  -3 -13    1.86    0.72
  -4  -3 -14    2.48    0.60
  -4  -3 -14    4.87    0.98
  -4  -3 -15    0.08    0.44
   4  -4 -16    5.90    1.03
   4   4 -15    0.79    0.77
   4  -4 -15   -0.15    1.17
   4   4 -14    1.78    2.22
   4  -4 -14    2.67    1.37
   4   4 -14    0.71    0.78
   4   4 -13    1.96    2.31
   4  -4 -13   -0.02    2.25
   4   4 -13    0.97    0.81
   4  -4 -12    1.56    2.35
   4   4 -12   -0.30    2.34
   4   4 -12   -0.60    0.78
   4  -4 -11   -0.10    2.30
   4   4 -11   -0.44    2.37
   4   4 -11    0.90    0.67
  -4   4  10    2.03    1.15
   4   4 -10   -0.09    2.23
   4  -4 -10    0.69    2.27
   4   4 -10    0.94    0.62
  -4   4   9    7.24    1.32
   4  -4  -9    7.53    2.06
   4   4  -9    4.62    0.63
  -4   4   8    3.41    1.17
   4   4  -8    1.83    0.56
   4  -4  -8    2.76    1.88
   4  -4  -7    0.85    0.47
   4  -4  -7    0.09    1.88
   4  -4  -7    0.78    0.42
   4   4  -7    0.95    0.51
  -4   4   6    4.01    0.62
  -4   4   6    3.97    0.90
  -4  -4   5   37.00    2.11
   4   4  -5   42.96    2.10
  -4   4   5   42.01    2.11
  -4   4   5   42.25    2.22
  -4   4   4  103.46    4.93
   4   4  -4   98.50    4.84
  -4  -4   4   99.53    4.88
   4   4  -4   99.75    4.86
  -4   4   4   94.72    4.87
   4   4  -4   95.10    4.93
   4   4  -3   65.06    3.49
  -4   4   3   69.61    3.42
   4   4  -3   69.10    3.41
  -4   4   3   69.11    3.48
  -4  -4   3   69.64    3.45
   4   4  -2   25.04    1.38
  -4   4   2   23.99    1.37
  -4  -4   2   23.63    1.33
  -4   4   2   24.08    1.25
   4   4  -2   23.28    1.26
  -4   4   1   18.84    1.13
  -4   4   1   19.51    1.02
   4   4  -1   18.77    1.06
  -4  -4   1   19.53    1.13
  -4   4   0   56.10    2.70
  -4  -4   0   54.70    2.75
   4   4   0   53.49    2.73
  -4   4   0   51.86    2.74
   4  -4   1    8.00    0.59
  -4  -4  -1    7.57    0.73
  -4   4  -1    8.86    0.52
  -4   4  -1    8.35    0.69
   4   4   1    7.40    0.65
  -4  -4  -1    6.96    0.84
  -4   4  -1    8.17    0.63
  -4  -4  -2   18.91    1.34
   4  -4   2   20.93    1.10
   4  -4   2   19.42    1.11
  -4  -4  -2   20.12    1.19
  -4   4  -2   19.90    1.29
   4   4   2   19.54    1.15
  -4   4  -2   21.80    1.20
  -4   4  -2   21.26    1.11
   4   4   3    6.50    0.69
  -4  -4  -3    6.86    1.05
   4  -4   3    6.78    0.56
   4  -4   3    5.91    0.55
  -4   4  -3    6.64    0.92
  -4  -4  -3    5.98    0.70
  -4   4  -3    6.66    0.72
  -4   4  -3    7.01    0.72
  -4  -4  -3    6.34    0.61
  -4   4  -3    7.53    0.76
  -4  -4  -4    1.79    0.58
  -4  -4  -4    2.97    0.50
  -4   4  -4    2.07    0.56
  -4  -4  -4    2.73    1.04
  -4   4  -4    2.19    1.12
  -4   4  -4    2.38    0.69
  -4   4  -4    2.75    0.66
  -4   4  -5   -0.12    0.64
  -4  -4  -5    0.21    0.55
  -4   4  -5    0.89    0.65
  -4   4  -5   -0.09    1.10
  -4  -4  -5    0.35    0.50
  -4  -4  -5   -0.09    1.08
  -4   4  -5   -0.10    0.64
  -4   4  -6    1.66    0.63
  -4   4  -6    1.57    0.71
  -4   4  -6    2.31    0.64
  -4  -4  -6    0.99    0.55
  -4  -4  -6    1.33    1.12
  -4   4  -6    0.40    0.65
  -4   4  -6    1.47    1.12
  -4   4  -7    6.92    0.81
  -4   4  -7    8.09    0.78
  -4   4  -7    8.79    1.21
  -4  -4  -7    5.11    1.24
  -4   4  -7    8.11    0.87
  -4   4  -8    5.22    0.92
  -4  -4  -8    4.07    1.30
  -4   4  -8    4.65    0.80
  -4   4  -8    4.11    1.21
  -4  -4  -8    4.33    1.08
  -4   4  -8    3.15    0.77
  -4   4  -8    3.65    0.91
  -4  -4  -9    4.87    1.38
  -4   4  -9    4.93    1.33
  -4  -4  -9    5.71    1.16
  -4   4  -9    2.73    0.93
  -4   4  -9    3.97    0.80
  -4   4  -9    3.77    1.01
  -4  -4 -10    3.08    1.42
  -4   4 -10    3.06    1.36
  -4  -4 -10    1.78    1.14
  -4   4 -10    1.37    0.78
  -4   4 -10    1.58    1.00
  -4   4 -11   19.95    1.69
  -4  -4 -11   22.05    1.73
  -4   4 -11   16.95    1.27
  -4  -4 -12    3.82    0.83
  -4  -4 -12    5.10    1.28
  -4  -4 -12    5.54    1.05
  -4   4 -12    3.66    0.83
  -4  -4 -13   -0.76    1.09
  -4  -4 -13   -0.07    0.66
  -4   4 -13   -0.64    0.68
  -4  -4 -13   -0.25    0.67
  -4  -4 -14    1.00    0.93
  -4  -4 -14    0.46    0.55
  -4  -4 -15    1.71    0.43
   4  -5 -16    0.36    0.95
   4  -5 -15    6.11    1.17
   4   5 -15    3.38    0.80
   4   5 -15    4.59    1.72
   4   5 -14    6.51    0.91
   4  -5 -14    9.55    1.40
   4   5 -13    2.52    2.26
   4   5 -13   -0.78    0.79
   4   5 -12    0.48    2.31
   4   5 -12    0.12    0.79
   4   5 -11   17.30    2.53
   4   5 -11   14.42    1.07
   4   5 -10    4.25    2.33
  -4   5  10    3.04    1.38
   4   5 -10    4.84    0.67
  -4   5   9   -0.60    1.30
   4   5  -9    0.01    0.60
   4   5  -8   21.46    1.19
  -4   5   8   20.78    1.63
   4  -5  -8   19.50    1.17
   4   5  -7   36.27    1.91
  -4   5   7   36.69    2.16
  -4   5   6    3.43    0.96
   4   5  -6    5.07    0.61
  -4  -5   5    0.76    0.65
   4   5  -5    1.15    0.50
  -4   5   5    0.71    0.84
  -4   5   4   26.94    1.43
   4   5  -4   26.78    1.69
   4   5  -4   24.73    1.37
  -4  -5   4   26.72    1.49
   4   5  -4   28.11    1.42
  -4   5   4   26.85    1.58
   4   5  -3   14.98    0.87
  -4   5   3   14.66    0.89
   4   5  -3   14.35    0.85
   4   5  -3   13.26    1.22
  -4  -5   3   14.10    1.01
  -4   5   3   14.61    1.06
   4   5  -2   14.42    0.83
  -4   5   2   13.46    1.02
  -4  -5   2   14.91    0.97
  -4   5   2   14.35    0.86
   4   5  -2   14.55    1.13
   4   5  -2   14.12    0.85
  -4   5   1    8.14    0.55
  -4   5   1    7.15    0.75
   4   5  -1    5.88    0.59
  -4  -5   1    6.62    0.74
  -4   5   0   13.63    0.90
  -4  -5   0   13.68    0.95
   4   5   0   13.83    0.86
  -4  -5  -1    6.80    0.74
   4   5   1    6.78    0.65
  -4   5  -1    6.81    0.64
  -4  -5  -2    0.75    0.63
  -4   5  -2    0.71    0.47
   4   5   2    0.94    0.58
  -4   5  -2    1.78    0.69
  -4   5  -2    1.40    0.58
   4  -5   2    0.73    0.47
  -4  -5  -2    1.22    0.94
  -4   5  -2    1.63    0.92
  -4   5  -3    0.61    0.65
  -4   5  -3    0.39    0.69
  -4  -5  -3    1.13    0.64
   4  -5   3    0.42    0.43
  -4   5  -3    0.21    0.57
  -4  -5  -3    0.77    1.02
   4  -5   3    0.18    0.43
  -4   5  -4    2.47    0.68
  -4   5  -4    1.69    0.95
  -4  -5  -4    1.79    0.62
  -4   5  -4    1.93    0.69
  -4   5  -4    1.83    0.57
  -4  -5  -4    1.90    1.02
  -4   5  -5    0.02    0.65
  -4  -5  -5    0.05    1.02
  -4  -5  -5    0.25    0.58
  -4   5  -5    0.06    0.64
  -4   5  -6   16.78    1.47
  -4   5  -6   17.13    1.13
  -4   5  -6   17.69    1.17
  -4   5  -6   18.05    1.14
  -4   5  -7    2.65    0.73
  -4   5  -7    2.71    0.74
  -4   5  -7    3.44    0.81
  -4  -5  -7    3.49    1.21
  -4   5  -7    3.02    1.22
  -4   5  -8    0.97    0.78
  -4   5  -8    1.40    0.93
  -4  -5  -8    0.22    1.33
  -4   5  -8    2.54    1.27
  -4   5  -8    0.80    0.94
  -4   5  -8    2.04    0.80
  -4   5  -9    1.66    0.79
  -4   5  -9    0.94    1.05
  -4   5  -9    1.86    0.89
  -4  -5  -9    1.26    1.41
  -4   5  -9   -0.04    1.34
  -4  -5  -9    1.10    1.17
  -4  -5 -10    0.39    1.40
  -4   5 -10    2.45    1.41
  -4   5 -10    0.79    1.06
  -4   5 -10    1.95    0.79
  -4  -5 -10    1.83    1.20
  -4  -5 -11    4.63    1.40
  -4   5 -11    2.43    0.82
  -4  -5 -12    2.40    1.22
  -4  -5 -12    2.10    1.00
  -4  -5 -12    1.81    0.75
  -4  -5 -13   -1.05    1.06
  -4  -5 -13   -0.02    0.64
  -4  -5 -13   -0.16    0.63
  -4  -5 -14    1.07    0.87
  -4  -5 -14    0.76    0.53
  -4  -5 -15   -0.22    0.37
   4  -6 -16    4.40    0.92
   4  -6 -15    5.52    1.11
   4   6 -15    1.06    0.75
   4  -6 -14    6.17    1.30
   4   6 -14    3.11    0.80
   4   6 -14    2.18    1.97
   4   6 -13   -0.28    0.76
   4   6 -13    1.73    2.17
   4   6 -12   -1.74    2.27
   4   6 -11   20.53    1.35
  -4   6  11   20.15    1.75
   4   6 -11   23.64    2.62
   4   6 -10   -0.74    2.37
  -4   6  10    0.52    1.42
   4   6 -10    0.81    0.73
   4   6  -9    4.35    2.17
  -4   6   9    2.77    1.36
   4   6  -9    4.52    0.73
  -4   6   8    3.39    1.20
   4   6  -8    3.37    0.62
  -4   6   7   57.09    3.05
   4   6  -7   55.60    2.85
   4   6  -6   -0.75    0.56
   4   6  -5    8.00    1.11
  -4  -6   5    7.01    0.81
  -4   6   5    5.86    0.95
   4   6  -4   60.45    2.88
   4   6  -4   54.10    3.05
  -4  -6   4   55.28    2.94
  -4   6   4   55.52    3.01
  -4  -6   3    1.85    0.73
   4   6  -3    2.09    0.47
   4   6  -3    1.46    1.06
  -4   6   3    1.93    0.49
  -4   6   3    2.45    0.83
  -4   6   2    5.09    0.82
  -4  -6   2    4.62    0.75
   4   6  -2    3.94    0.48
   4   6  -2    4.87    0.55
   4   6  -1   22.38    1.12
   4   6  -1   20.10    1.20
  -4  -6   1   19.44    1.29
  -4   6   1   21.19    1.30
  -4   6   0    8.02    0.73
  -4  -6   0    7.07    0.80
   4   6   0    7.79    0.70
  -4  -6  -1    1.05    0.61
  -4   6  -1    2.29    0.55
   4   6   1    0.50    0.58
  -4   6  -1    1.32    0.65
  -4  -6  -2    0.41    0.65
  -4   6  -2   -0.13    0.63
  -4   6  -2   -0.23    0.55
  -4   6  -3   30.25    1.62
  -4   6  -3   29.19    1.78
  -4  -6  -3   27.85    1.62
   4  -6   3   27.77    1.53
  -4   6  -3   32.46    1.59
  -4  -6  -4    8.44    0.80
  -4   6  -4    8.26    0.83
  -4   6  -4    8.36    0.72
  -4   6  -4    8.03    1.09
  -4   6  -4    7.95    0.81
  -4   6  -5    1.28    0.70
  -4   6  -5    1.37    0.60
  -4   6  -5    0.76    0.65
  -4  -6  -5    3.16    0.64
  -4   6  -6   69.74    3.40
  -4   6  -6   63.05    3.39
  -4   6  -7   15.36    1.11
  -4  -6  -7   11.30    1.42
  -4   6  -7   14.02    1.12
  -4   6  -7   12.23    1.03
  -4   6  -7   11.62    1.02
  -4   6  -8   13.71    1.20
  -4   6  -8   12.31    1.11
  -4   6  -8   13.54    1.07
  -4  -6  -8   13.94    1.54
   4   6   8   13.83    1.43
  -4   6  -9   27.17    1.87
   4   6   9   39.56    2.50
  -4   6  -9   31.70    1.94
  -4  -6  -9   36.15    2.12
  -4   6  -9   27.83    1.77
  -4  -6  -9   33.18    2.02
  -4  -6 -10    0.09    1.38
  -4  -6 -10    0.64    1.22
  -4   6 -10    0.34    1.08
  -4   6 -10    0.22    0.77
  -4  -6 -11    5.41    1.15
  -4   6 -11    5.46    1.13
  -4  -6 -12    8.32    1.07
  -4  -6 -12    7.26    1.22
  -4  -6 -12    6.81    0.83
  -4  -6 -13    2.46    1.00
  -4  -6 -13    1.39    0.61
  -4  -6 -13    1.42    0.60
  -4  -6 -14    1.16    0.82
  -4  -6 -14    0.85    0.51
   4  -7 -16    0.96    0.79
   4  -7 -15    0.08    1.05
   4  -7 -14    5.05    1.24
   4   7 -14    2.86    1.81
   4   7 -14    2.30    0.74
   4   7 -13    4.58    0.80
   4  -7 -13    5.59    1.28
   4   7 -12    4.51    2.20
   4   7 -12    1.17    0.83
  -4   7  11   -0.85    1.39
   4   7 -11   -0.44    2.30
  -4   7  11    0.43    1.36
   4   7 -11    1.94    0.85
  -4   7  10   -0.26    1.46
   4   7 -10    1.04    2.34
   4   7 -10    3.16    0.80
  -4   7   9    0.53    1.31
   4   7  -9   -1.96    2.21
   4   7  -9   -0.01    0.74
  -4   7   8    3.17    1.17
   4   7  -8    1.40    0.65
  -4   7   7    1.42    1.02
   4   7  -7    0.02    0.59
  -4   7   6    2.49    0.94
   4   7  -6    0.21    0.59
   4   7  -5    0.12    1.04
   4   7  -5    0.31    0.54
  -4   7   5    0.66    0.88
  -4  -7   5   -0.38    0.78
   4   7  -4   55.05    2.85
  -4  -7   4   51.63    2.75
   4   7  -4   52.59    2.67
  -4  -7   3    0.52    0.75
   4   7  -3    0.20    0.47
  -4   7   3    1.31    0.82
   4   7  -3   -0.12    1.05
  -4   7   2    5.19    0.86
  -4  -7   2    5.36    0.80
  -4   7   2    5.23    0.66
   4   7  -2    5.98    1.11
  -4   7   1    0.86    0.73
  -4  -7   1    1.14    0.69
  -4  -7   0    9.58    0.86
  -4   7   0   11.02    0.85
  -4   7   0   11.25    0.87
  -4  -7  -1    6.13    0.75
  -4   7  -1    6.39    0.75
  -4   7  -1    8.00    0.63
  -4   7  -2   23.43    1.40
  -4   7  -2   25.69    1.35
  -4  -7  -2   24.33    1.42
  -4   7  -3   10.47    1.14
  -4   7  -3    9.43    0.84
  -4   7  -3    8.99    0.72
  -4  -7  -3    8.03    0.83
  -4  -7  -4   37.78    2.13
  -4   7  -4   40.63    2.13
  -4   7  -4   43.51    2.27
  -4   7  -5   -0.65    0.61
  -4  -7  -5    0.16    0.68
  -4   7  -5   -0.60    1.04
  -4   7  -5   -0.72    0.72
  -4   7  -6   41.70    2.33
  -4   7  -6   47.10    2.39
  -4   7  -7   10.31    1.11
  -4   7  -7    8.75    0.94
   4   7   7    8.90    1.16
  -4   7  -7    8.20    1.07
  -4   7  -8   -0.28    0.91
   4   7   8   -0.21    1.18
  -4   7  -8   -0.75    1.06
   4   7   9   -0.51    1.71
  -4   7  -9    4.15    1.09
  -4   7 -10    7.86    1.18
  -4  -7 -11    0.73    1.07
  -4   7 -11    0.04    1.07
  -4  -7 -12    0.29    0.67
  -4  -7 -12    0.83    0.96
  -4  -7 -13    2.65    0.59
  -4  -7 -13    3.69    0.88
  -4  -7 -14    1.23    0.47
   4  -8 -15    1.02    1.01
   4  -8 -14    3.26    1.01
   4  -8 -14    3.28    1.19
   4   8 -14    0.84    0.76
   4  -8 -13   -0.84    1.20
   4   8 -13    0.01    0.78
   4   8 -13   -1.52    1.96
  -4   8  12    3.89    1.35
   4   8 -12    3.11    2.12
   4   8 -12    3.08    0.89
  -4   8  11   45.67    2.61
  -4   8  11   40.93    2.73
   4   8 -11   41.56    3.13
  -4   8  10    3.10    1.48
   4   8 -10    1.88    2.28
   4   8 -10    1.89    0.87
  -4   8  10    3.68    1.38
  -4   8   9    0.95    1.32
   4   8  -9    3.76    0.85
  -4   8   8    1.01    1.17
   4   8  -8    2.13    0.77
  -4   8   7   -0.33    1.07
   4   8  -7    1.42    0.69
   4   8  -6    0.47    1.12
  -4   8   6   -0.08    0.94
   4   8  -6    0.60    0.63
   4   8  -5    8.70    1.20
  -4   8   5    9.59    1.07
  -4  -8   5    9.30    0.97
   4   8  -5    9.23    0.77
  -4  -8   4   15.46    1.16
   4   8  -4   17.74    1.38
  -4   8   4   14.77    1.25
  -4  -8   3    0.09    0.79
   4   8  -3    1.02    1.08
  -4   8   2   24.69    1.51
   4   8  -2   26.44    1.65
  -4  -8   2   22.32    1.47
  -4  -8   1    0.96    0.70
  -4   8   1    0.48    0.67
  -4   8   1    1.05    0.76
  -4  -8   0    2.49    0.72
  -4   8   0    3.26    0.66
  -4   8   0    1.91    0.68
  -4   8  -1   12.27    0.88
  -4  -8  -1    9.36    0.85
  -4   8  -2   12.13    1.19
  -4   8  -2   10.52    0.85
  -4  -8  -2    8.79    0.87
  -4   8  -3   21.34    1.51
  -4   8  -3   21.04    1.29
  -4  -8  -3   21.78    1.31
  -4   8  -4    1.30    1.07
  -4   8  -4    0.62    0.74
  -4  -8  -4    0.96    0.70
  -4   8  -5    1.95    0.66
  -4   8  -5    1.67    0.81
  -4   8  -5    3.07    0.80
  -4   8  -5    2.56    1.13
  -4   8  -6    5.66    0.98
   4   8   6    7.32    1.02
  -4   8  -6    6.56    0.99
  -4   8  -6    5.95    0.83
  -4   8  -7   17.11    1.28
   4   8   7   15.93    1.46
  -4   8  -7   19.55    1.43
  -4   8  -8    1.77    0.95
  -4   8  -8    3.38    1.07
   4   8   8    2.29    1.23
   4   8   9    2.19    1.70
  -4   8  -9    1.33    1.06
  -4   8 -10    1.10    1.08
  -4  -8 -10    0.52    1.19
  -4  -8 -11    1.93    1.05
  -4  -8 -12    0.78    0.65
  -4  -8 -12    1.72    0.93
  -4  -8 -13    2.84    0.83
  -4  -8 -14   -0.03    0.40
   4  -9 -15    1.50    0.92
   4  -9 -14    3.76    1.15
   4  -9 -14    4.34    0.95
   4   9 -13   14.38    1.11
  -4   9  13   11.42    1.37
  -4   9  12    2.91    1.33
   4   9 -12    1.00    0.89
  -4   9  11   13.24    1.48
   4   9 -11    7.69    1.07
  -4   9  10    3.67    1.42
  -4   9  10    3.35    1.44
   4   9 -10    3.76    0.95
  -4   9   9    5.89    1.41
  -4   9   9    2.60    1.31
   4   9  -9    4.72    0.95
  -4   9   8   24.27    1.86
   4   9  -8   27.12    1.61
  -4   9   7    2.18    1.04
   4   9  -7    0.90    0.76
   4   9  -6    6.35    1.27
  -4   9   6    3.68    1.04
   4   9  -6    3.62    0.73
   4   9  -5   -0.32    1.15
  -4   9   5    0.66    0.95
  -4  -9   4   15.69    1.27
   4   9  -4   19.60    1.48
  -4   9   4   17.79    1.33
   4   9  -3    0.25    1.10
  -4   9   3    0.50    0.88
  -4  -9   3    0.53    0.85
   4   9  -2    0.86    1.10
  -4  -9   2    0.01    0.84
  -4  -9   1    1.22    0.78
  -4  -9   0    1.37    0.69
  -4   9   0    1.74    0.73
  -4   9   0    2.14    0.72
  -4  -9  -1    4.89    0.73
  -4   9  -1    5.49    0.77
  -4   9  -2   11.63    1.20
  -4   9  -2   11.24    0.91
  -4  -9  -2    8.49    0.91
  -4   9  -3   14.01    1.32
  -4   9  -3   13.41    1.06
  -4   9  -4   11.16    1.27
  -4   9  -4   10.54    0.97
  -4  -9  -4    8.53    0.95
  -4   9  -4   10.43    0.98
  -4   9  -5    0.84    0.93
   4   9   5    1.31    0.86
  -4  -9  -5    0.20    0.78
  -4   9  -5   -0.04    1.19
  -4  -9  -6    3.21    0.81
   4   9   6    2.59    1.03
  -4   9  -6    4.81    1.01
  -4   9  -7    2.76    1.03
  -4   9  -7    2.73    0.91
   4   9   8    2.45    1.19
  -4   9  -8    1.85    1.07
   4   9   8    2.65    1.54
   4   9   9    5.26    1.29
   4   9   9    6.77    1.64
  -4   9  -9    6.23    1.13
   4   9  10   14.04    1.83
  -4   9 -10   14.23    1.35
  -4  -9 -10   16.94    1.39
  -4   9 -11    5.94    1.04
   4   9  11    7.02    1.50
  -4  -9 -11    6.98    1.07
  -4  -9 -12    1.20    0.88
  -4  -9 -12   -0.33    0.59
   4 -10 -14   -0.30    1.06
   4 -10 -13    4.83    1.25
  -4  10  13    2.76    1.13
   4  10 -12    3.54    0.90
  -4  10  12    2.33    1.23
  -4  10  12    0.33    1.23
   4  10 -11    0.84    0.93
  -4  10  11    3.81    1.39
  -4  10  11    2.49    1.31
   4  10 -10    0.80    0.96
  -4  10  10   -0.30    1.37
  -4  10  10    0.03    1.35
   4  10  -9   -0.15    0.95
  -4  10   9   -0.47    1.37
  -4  10   9    1.54    1.29
   4  10  -8    0.69    0.92
  -4  10   8    1.37    1.30
  -4  10   8    3.82    1.23
  -4  10   7    0.82    1.12
   4  10  -7    4.22    0.90
   4  10  -6   16.83    1.58
  -4  10   6   13.24    1.41
   4  10  -5   23.46    1.72
  -4  10   5   19.86    1.56
  -4  10   4    1.39    0.97
   4  10  -4    2.99    1.21
   4  10  -3   19.82    1.58
  -4  10   3   20.11    1.45
  -4  10   2    0.46    0.91
   4  10  -2    0.03    0.69
   4  10  -2   -0.55    1.13
  -4  10   1    3.47    0.89
  -4  10   1    5.04    1.00
  -4  10   0    2.89    0.83
  -4  10   0    3.56    0.98
  -4  10  -1    6.60    0.88
  -4  10  -2    0.33    1.12
  -4 -10  -2    0.80    0.74
  -4  10  -3    2.47    1.15
  -4  10  -3    2.92    0.87
   4  10   3    1.75    0.88
  -4 -10  -3    2.33    0.78
  -4  10  -4    2.22    1.21
  -4  10  -4    1.29    0.91
   4  10   4    1.37    0.92
  -4 -10  -4    1.43    0.80
  -4  10  -5    4.34    1.28
  -4 -10  -5    3.25    0.84
   4  10   5    2.22    0.98
  -4  10  -5    3.78    1.00
  -4 -10  -6    1.64    0.87
  -4  10  -6    4.28    1.08
  -4 -10  -6    1.35    0.81
   4  10   6    1.41    1.12
  -4  10  -7    2.46    1.06
   4  10   7    2.80    1.17
  -4  10  -8   -1.08    1.10
   4  10   8   -0.73    1.48
   4  10   9   33.55    2.38
   4  10   9   30.72    2.18
  -4  10  -9   37.36    2.09
   4  10  10    1.13    1.42
  -4 -10 -10    4.83    1.09
  -4  10 -11    0.31    0.89
   4  10  11   -0.02    1.27
  -4 -10 -11   -0.83    0.94
  -4 -10 -12    7.65    0.87
  -4 -10 -12    4.75    0.61
  -4 -10 -13    1.56    0.45
   4 -11 -13   13.24    1.28
   4 -11 -13   10.70    1.09
  -4  11  12   -1.35    1.12
  -4  11  12    1.27    1.16
  -4  11  11   -0.18    1.21
   4  11 -11    0.63    0.93
  -4  11  10   16.35    1.61
   4  11 -10   15.93    1.33
  -4  11  10   19.82    1.67
  -4  11   9   -0.09    1.32
   4  11  -9    1.00    0.98
  -4  11   9   -0.36    1.31
  -4  11   8   13.67    1.54
  -4  11   8   14.69    1.53
  -4  11   7   48.23    2.65
  -4  11   7   43.22    2.71
  -4  11   6   13.27    1.38
   4  11  -6   12.43    1.58
  -4  11   6   11.47    1.35
   4  11  -5   53.60    2.99
  -4  11   5   52.51    2.87
  -4  11   5   50.02    2.91
  -4 -11   4   23.20    1.68
  -4  11   4   26.74    1.74
  -4  11   4   25.17    1.76
  -4 -11   3    9.87    1.18
  -4  11   3    9.14    1.15
   4  11  -3    9.74    1.39
  -4  11   3   10.56    1.19
  -4  11   2   13.20    1.17
  -4  11   2   12.10    1.23
  -4 -11   2   10.59    1.25
   4  11  -2   14.48    1.43
  -4 -11   1   33.26    2.00
   4  11  -1   36.52    2.11
   4  11  -1   31.94    1.94
  -4 -11   0    0.55    0.88
   4  11   0   -0.27    0.80
  -4  11  -1   30.46    1.66
  -4 -11  -1   27.44    1.64
  -4  11  -2   35.57    1.91
   4  11   2   28.73    1.94
  -4 -11  -2   31.51    1.87
  -4  11  -2   34.86    2.09
   4  11   3    3.03    0.92
  -4  11  -3    2.94    0.95
  -4 -11  -3    3.02    0.84
  -4  11  -3    3.18    1.24
   4  11   4    4.68    1.10
  -4  11  -4    6.71    1.32
  -4 -11  -4    5.40    0.91
  -4  11  -4    4.93    1.04
   4  11   5   28.83    2.04
  -4 -11  -5   31.40    1.84
  -4  11  -5   32.94    2.09
  -4  11  -5   32.35    1.93
  -4  11  -6    8.12    1.13
  -4 -11  -6   10.04    1.01
  -4 -11  -6    9.22    0.95
   4  11   6    6.41    1.28
   4  11   7    0.46    1.43
  -4  11  -7   -0.68    1.07
   4  11   8    5.29    1.21
  -4  11  -8    5.73    1.12
   4  11   9   12.08    1.58
  -4  11  -9   14.83    1.31
   4  11  10   16.83    1.61
  -4 -11 -10   18.19    1.34
  -4  11 -10   16.70    1.34
   4  11  11   -0.30    1.10
  -4 -11 -11    0.31    0.86
  -4  12  13   -1.49    0.81
   4 -12 -13   -0.19    0.94
  -4  12  12    1.92    0.96
  -4  12  12   -1.62    1.04
  -4  12  11   12.43    1.37
  -4  12  11   20.45    1.50
  -4  12  10    3.19    1.17
  -4  12  10    4.34    1.33
   4 -12  -9   39.03    2.18
   4 -12  -9   39.01    2.15
  -4  12   8    3.57    1.30
  -4  12   8    3.78    1.34
  -4  12   7    0.79    1.21
  -4  12   7    0.47    1.24
  -4  12   6   42.25    2.54
  -4  12   6   46.04    2.62
  -4  12   5    7.36    1.23
  -4  12   5    6.55    1.23
  -4  12   4   23.40    1.68
   4  12  -4   26.84    1.88
  -4  12   4   25.46    1.67
  -4  12   3   64.93    3.46
  -4  12   3   70.34    3.44
   4  12  -3   66.07    3.55
  -4 -12   3   57.73    3.44
  -4  12   2  199.31   10.49
  -4  12   2  214.91   10.47
  -4 -12   2  214.58   10.52
   4  12  -2  218.51   10.52
  -4  12   1    0.61    1.09
  -4 -12   1    0.13    1.01
   4  12  -1   -0.68    0.89
   4  12  -1    1.29    1.32
   4  12   0   -0.60    0.90
  -4 -12   0   -0.03    0.89
  -4 -12  -1   11.61    1.03
   4  12   1    8.57    1.15
  -4 -12  -2   13.77    1.15
  -4  12  -2   17.06    1.29
  -4  12  -2   16.96    1.52
  -4 -12  -3   29.70    1.78
  -4  12  -3   32.08    1.88
   4  12   3   26.76    1.95
  -4  12  -3   33.46    2.06
  -4 -12  -4    2.88    0.89
  -4  12  -4    4.01    1.06
   4  12   4    5.48    1.18
  -4 -12  -4    4.15    0.94
  -4  12  -5   11.50    1.43
   4  12   5   15.47    1.60
  -4  12  -5   13.66    1.26
  -4 -12  -5   11.27    1.06
  -4 -12  -5   12.16    1.11
  -4  12  -6   58.72    3.16
   4  12   6   54.84    3.39
  -4 -12  -6   60.59    3.09
  -4 -12  -6   58.31    3.07
   4  12   7    2.24    1.14
  -4  12  -7    2.80    1.09
   4  12   8    2.35    1.07
  -4  12  -8    0.20    1.07
   4  12   8    0.15    1.30
  -4  12  -9    8.02    1.07
  -4 -12  -9   10.06    1.13
   4  12   9    7.80    1.35
  -4 -12 -10    1.07    0.90
   4  12  10    0.84    1.14
  -4 -12 -11    0.23    0.77
   4  12  11    0.68    0.94
  -4  13  12    2.38    0.80
  -4  13  11    0.72    0.90
  -4  13  11    4.63    1.11
  -4  13  10   28.86    2.01
  -4  13  10   38.42    2.09
  -4  13   9   29.23    2.01
   4 -13  -9   28.75    1.69
   4 -13  -9   31.81    1.72
  -4  13   8    1.27    1.21
   4 -13  -8    0.45    0.61
  -4  13   8   -0.51    1.26
  -4  13   7    7.02    1.28
  -4  13   7    6.28    1.34
  -4  13   6   21.40    1.64
  -4  13   6   20.06    1.70
   4  13  -5    0.56    1.38
  -4  13   5   -0.46    1.16
  -4  13   5   -1.00    1.17
  -4  13   4   18.61    1.46
  -4  13   4   19.16    1.45
  -4 -13   3    1.40    1.05
  -4  13   3   -0.09    1.02
  -4  13   3    1.71    1.15
  -4 -13   2   75.87    4.09
  -4  13   2   78.73    4.04
  -4 -13   1   59.90    3.25
   4  13   0    5.05    1.00
  -4 -13   0    3.85    1.02
  -4 -13  -1   10.81    1.05
   4  13   1    9.20    1.13
  -4 -13  -2   16.79    1.24
   4  13   2   16.92    1.41
  -4  13  -3    8.83    1.36
  -4  13  -3    9.33    1.16
  -4 -13  -3    8.31    1.01
  -4 -13  -3    7.06    0.96
   4  13   3    6.19    1.13
   4  13   3    6.49    1.38
  -4  13  -4    5.24    1.11
  -4 -13  -4    3.22    0.92
  -4  13  -4    2.60    1.26
  -4 -13  -4    3.72    0.87
   4  13   4    0.96    1.35
  -4  13  -5   35.76    2.20
  -4 -13  -5   39.73    2.04
  -4  13  -5   34.86    2.12
   4  13   5   31.86    2.21
  -4 -13  -5   34.96    2.02
   4  13   5   33.72    2.36
  -4 -13  -6    8.17    0.99
   4  13   6    5.81    1.09
  -4  13  -6    8.95    1.13
  -4 -13  -6    7.29    0.92
   4  13   7   36.49    2.41
  -4  13  -7   42.39    2.26
   4  13   7   35.66    2.30
  -4  13  -8    2.57    0.96
   4  13   8    2.19    1.18
   4  13   9    1.41    1.15
  -4 -13  -9    3.48    0.93
   4  13  10    7.12    1.14
  -4 -13 -10   11.45    0.95
  -4  14  11   -0.93    0.78
  -4  14  10    0.64    1.04
  -4  14  10    1.05    0.89
  -4  14   9    2.93    1.00
   4 -14  -9    2.81    0.62
  -4  14   9    3.40    1.13
   4 -14  -9    2.89    0.56
  -4  14   8    3.05    1.10
   4 -14  -8    2.20    0.60
  -4  14   7    2.52    1.14
  -4  14   7   -0.03    1.20
  -4  14   6    3.57    1.19
  -4  14   5    8.16    1.25
  -4  14   5    7.22    1.27
  -4  14   4    8.49    1.22
   4  14  -4    9.73    1.40
  -4  14   4    4.81    1.14
  -4 -14   4    4.69    0.71
  -4  14   3    5.31    1.19
   4  14  -3    7.16    1.40
  -4 -14   3    5.04    1.00
  -4 -14   3    3.91    0.80
  -4  14   2    1.38    1.15
   4  14  -2    2.50    1.37
  -4 -14   2    1.45    0.86
  -4 -14   2    0.32    1.10
   4  14  -1    7.56    1.45
  -4 -14   1    5.25    1.16
  -4 -14   1    6.57    1.00
  -4 -14   0   -0.92    0.97
   4  14   0   -0.18    1.36
  -4  14   0   -0.38    1.37
  -4 -14   0    1.60    0.94
   4  14   0   -0.65    0.97
  -4 -14  -1    8.58    1.00
  -4  14  -1    5.83    1.37
   4  14   1    5.57    1.41
  -4 -14  -1    6.72    0.99
  -4 -14  -2   -0.19    0.81
  -4  14  -2   -0.26    1.27
   4  14   2   -0.23    1.22
  -4 -14  -2    0.40    0.89
   4  14   3   13.45    1.56
  -4  14  -3   14.45    1.47
  -4  14  -3   15.26    1.34
  -4 -14  -3   13.36    1.15
  -4 -14  -3   17.27    1.19
   4  14   3   11.80    1.31
  -4  14  -4   -1.09    1.19
  -4 -14  -4   -0.26    0.86
  -4  14  -4    0.92    1.05
   4  14   4   -0.43    1.03
  -4 -14  -4    0.87    0.82
   4  14   5    0.03    1.28
  -4 -14  -5   -0.38    0.86
  -4  14  -5    1.31    1.05
   4  14   5    0.43    0.97
  -4 -14  -5   -0.90    0.81
  -4 -14  -6   -0.07    0.87
   4  14   6   -1.95    1.24
  -4  14  -7    1.64    0.93
   4  14   7    3.53    1.17
   4  14   8   -0.42    1.07
   4  14   9    4.34    1.06
  -4 -14  -9    5.94    0.86
   4  14  10    1.02    0.79
  -4  15  11    0.56    0.60
  -4  15  10    1.79    0.76
   4 -15  -9    0.99    0.47
  -4  15   9    1.30    0.96
   4 -15  -8    0.69    0.53
   4 -15  -8    0.08    0.56
  -4  15   8   -0.16    1.03
  -4  15   8    0.69    0.92
  -4  15   7   -1.06    0.97
   4 -15  -7   -0.55    0.55
  -4  15   6    3.59    1.19
  -4  15   6    1.49    1.00
  -4  15   5    0.69    1.16
  -4  15   5    0.10    0.95
   4  15  -4    0.61    1.29
  -4  15   4    1.09    0.96
  -4  15   4   -0.02    1.14
  -4  15   3   -0.23    1.15
  -4 -15   3    0.84    0.70
  -4 -15   3    1.50    0.87
   4  15  -3   -1.18    1.33
  -4 -15   2    3.53    0.84
  -4 -15   2    3.79    1.08
   4  15  -2    3.24    1.34
  -4 -15   1    6.14    0.94
  -4 -15   1    5.70    1.13
   4  15  -1    7.27    1.39
  -4 -15   0    5.89    0.97
   4  15   0    6.33    1.37
  -4  15   0    5.98    1.35
  -4 -15   0    6.28    1.04
   4 -15   1    2.81    0.56
  -4 -15  -1    3.02    0.90
  -4 -15  -1    6.08    0.93
  -4  15  -1    5.95    1.30
   4  15   1    5.70    1.34
  -4  15  -2    0.67    1.24
   4  15   2    0.26    1.27
   4  15   2   -0.52    1.17
   4  15   2    0.71    0.98
  -4 -15  -2   -1.88    0.83
  -4 -15  -2   -0.03    0.81
  -4  15  -3    1.55    1.16
   4  15   3    0.84    1.20
   4  15   3    1.53    0.97
  -4 -15  -3    0.55    0.79
  -4 -15  -3    1.24    0.84
  -4 -15  -4   -0.94    0.83
   4  15   4    0.10    1.17
  -4 -15  -4   -1.05    0.78
  -4  15  -4    0.66    1.11
   4  15   5    1.93    1.20
  -4 -15  -5    3.94    0.88
   4  15   6    0.24    1.10
  -4 -15  -6    0.98    0.66
  -4 -15  -6    0.83    0.83
  -4 -15  -7    1.02    0.57
   4  15   7    1.05    1.06
   4  15   8    1.05    0.97
   4  15   9    0.53    0.81
  -4  16   9   -0.26    0.69
   4 -16  -8   -1.26    0.63
  -4  16   8   -0.26    0.79
   4 -16  -8   -1.00    0.46
  -4  16   7    0.90    0.83
   4 -16  -7    0.49    0.50
   4 -16  -7    0.61    0.55
  -4  16   6   -0.63    0.86
   4 -16  -6   -0.43    0.52
   4 -16  -5    0.26    0.53
  -4  16   5    2.00    0.86
   4  16  -4   -0.77    1.21
  -4 -16   3    0.62    0.65
   4  16  -3    0.57    1.23
  -4 -16   2    5.21    0.79
  -4  16   2    4.93    1.30
   4  16  -2    4.01    1.28
  -4 -16   1    3.56    0.83
  -4  16   1    3.26    1.27
   4  16  -1    2.75    1.26
   4 -16  -1    1.97    0.61
  -4 -16   1    3.09    1.01
  -4 -16   0    1.78    0.84
   4  16   0    2.41    1.23
  -4  16   0    3.66    1.23
   4 -16   0    0.53    0.52
  -4 -16   0    2.97    0.93
  -4 -16  -1    0.10    0.83
  -4  16  -1   -1.36    1.22
   4  16   1    0.57    1.19
   4 -16   1    0.19    0.41
  -4 -16  -1    0.50    0.82
   4  16   2    2.37    1.17
  -4  16  -2    2.11    1.16
  -4 -16  -2    3.96    0.83
  -4  16  -3    4.90    1.14
  -4 -16  -3    5.04    0.87
   4  16   3    4.28    1.11
  -4 -16  -4    0.88    0.82
  -4 -16  -4    0.27    0.67
   4  16   4    1.35    1.07
  -4 -16  -5    0.03    0.79
  -4 -16  -5    0.31    0.64
   4  16   5   -0.49    1.04
  -4 -16  -6    3.18    0.60
   4  16   6    2.85    1.04
   4  16   7    0.99    0.93
   4  16   8    1.18    0.79
   4 -17  -8    1.31    0.51
   4 -17  -7    1.55    0.61
   4 -17  -7    0.85    0.43
  -4  17   7    0.53    0.65
   4 -17  -6    0.29    0.47
   4 -17  -5    0.16    0.48
   4 -17  -5   -1.20    0.56
   4 -17  -4    0.24    0.51
   4 -17  -3    1.74    0.56
  -4 -17   3   -0.17    0.59
  -4  17   3   -0.41    1.14
   4  17  -3    0.97    1.11
  -4 -17   2   -0.81    0.76
   4 -17  -2    0.38    0.54
  -4 -17   2    0.76    0.69
  -4  17   2   -0.44    1.16
   4  17  -2    0.92    1.13
  -4 -17   1   -0.12    0.82
   4 -17  -1   -0.69    0.51
  -4 -17   1    0.44    0.75
  -4  17   1   -0.70    1.15
   4  17  -1   -0.09    1.11
  -4 -17   0    0.08    0.78
   4 -17   0   -0.17    0.41
   4 -17   0    0.02    0.46
  -4 -17   0    1.65    0.81
  -4  17   0    0.76    1.14
   4  17   0   -0.89    1.11
  -4 -17  -1   -0.22    0.79
  -4  17  -1    1.22    1.08
   4  17   1    0.42    1.07
  -4 -17  -1    0.51    0.71
  -4 -17  -2    3.06    0.82
  -4  17  -2    2.97    1.05
  -4 -17  -2    2.15    0.66
  -4 -17  -3   -0.33    0.58
  -4 -17  -3    1.15    0.79
  -4 -17  -4    0.21    0.57
   4  17   4    0.79    0.91
  -4 -17  -4    1.20    0.76
   4  17   5    0.82    0.87
  -4 -17  -5    0.74    0.54
   4  17   6    0.86    0.79
  -4 -17  -6    0.28    0.44
   4 -18  -7    0.04    0.42
   4 -18  -6    2.61    0.57
   4 -18  -6    1.33    0.40
   4 -18  -5   -0.36    0.60
   4 -18  -5   -0.21    0.41
   4 -18  -4    2.13    0.68
   4 -18  -4    1.24    0.46
   4 -18  -3    0.87    0.73
   4 -18  -3    1.55    0.47
  -4 -18   2    1.94    0.60
   4 -18  -2    3.00    0.75
   4 -18  -2    2.04    0.48
  -4 -18   1   -0.74    0.67
   4 -18  -1   -0.21    0.68
   4 -18  -1   -0.05    0.40
  -4 -18   0   -0.22    0.66
   4 -18   0   -0.09    0.57
   4 -18   0    0.26    0.33
  -4 -18  -1    0.17    0.59
  -4 -18  -2    5.41    0.62
  -4 -18  -3    1.12    0.51
  -4 -18  -4    0.38    0.44
  -4 -18  -5    2.74    0.41
   4 -19  -5    6.14    0.53
   4 -19  -4    1.01    0.50
   4 -19  -3    0.35    0.53
   4 -19  -2    4.99    0.59
  -4 -19   1    5.17    0.56
   4 -19  -1    5.07    0.52
  -4 -19   0    1.30    0.51
  -4 -19  -1    4.06    0.52
  -4 -19  -2    0.76    0.43
  -4 -19  -3    0.10    0.36
   5   0 -16   24.03    1.65
   5   0 -15    1.02    1.29
   5   0 -15    0.12    2.09
   5   0 -14   18.71    1.30
   5   0 -14   23.41    2.63
   5   0 -13    0.24    2.40
   5   0 -13   -0.05    1.51
   5   0 -12    8.60    0.88
   5   0 -12   10.03    2.47
   5   0 -11    0.02    0.64
   5   0 -11   -0.34    2.34
   5   0 -10    3.31    0.61
   5   0 -10    1.84    2.16
   5   0  -9    0.46    0.53
  -5   0   9   -0.77    0.53
  -5   0   8   82.12    3.97
   5   0  -8   76.77    3.97
  -5   0   7   -0.01    0.50
  -5   0   7   -0.04    0.69
   5   0  -6   17.60    0.98
  -5   0   6   18.91    1.13
  -5   0   6   17.41    1.09
  -5   0   5   -0.52    0.60
  -5   0   5   -0.14    0.57
   5   0  -5   -0.11    0.39
  -5   0   4    0.44    0.53
  -5   0   4    0.99    0.53
   5   0  -4    1.33    0.38
  -5   0   3   -0.38    0.51
   5   0  -3    0.28    0.37
  -5   0   3    0.07    0.50
   5   0  -2  126.85    6.10
  -5   0   2  121.79    6.07
  -5   0   2  124.88    6.11
  -5   0   2  128.83    6.11
  -5   0   1    0.02    0.46
  -5   0   1    0.38    0.43
   5   0  -1   -0.44    0.39
   5   0   0   28.57    1.49
  -5   0   0   29.05    1.50
  -5   0  -1   -0.16    0.44
   5   0   1    0.23    0.42
   5   0   2    1.57    0.47
  -5   0  -2    1.03    0.45
  -5   0  -2    0.95    0.98
  -5   0  -2    1.26    0.77
   5   0   3   -0.49    0.53
  -5   0  -3    0.02    0.46
  -5   0  -3    0.12    1.09
  -5   0  -3   -0.50    0.89
  -5   0  -4   23.08    1.67
  -5   0  -4   24.88    1.39
  -5   0  -4   23.04    1.51
   5   0   4   23.38    1.33
   5   0   5   -0.07    0.58
  -5   0  -5    0.03    1.14
  -5   0  -5    0.46    0.59
  -5   0  -6  233.11   11.51
  -5   0  -6  234.57   11.52
  -5   0  -7    1.56    1.16
  -5   0  -7    0.80    0.65
  -5   0  -7   -0.16    0.99
  -5   0  -7   -0.28    0.66
  -5   0  -8   23.12    1.65
  -5   0  -8   20.36    1.39
  -5   0  -8   22.08    1.35
  -5   0  -8   25.22    1.57
  -5   0  -9    0.79    0.85
  -5   0  -9   -0.86    0.78
  -5   0  -9   -1.70    1.26
  -5   0 -10    1.69    0.99
  -5   0 -10    0.90    0.82
  -5   0 -10    0.88    1.31
  -5   0 -10    1.20    0.76
  -5   0 -11    0.48    0.77
  -5   0 -11   -0.11    1.35
  -5   0 -12    1.77    0.76
  -5   0 -12    0.90    1.24
  -5   0 -13    0.22    0.62
  -5   0 -13   -1.00    1.07
  -5   0 -14   -0.05    0.51
   5  -1 -16    2.05    1.10
   5   1 -15    3.63    0.83
   5  -1 -15    2.76    2.08
   5   1 -15    5.50    2.07
   5  -1 -15    4.26    1.34
   5  -1 -14   15.12    2.57
   5   1 -14   14.46    2.51
   5   1 -14   14.66    1.13
   5   1 -13    0.16    1.50
   5  -1 -13    0.50    1.50
   5  -1 -13   -0.12    0.77
   5  -1 -13    0.22    2.42
   5   1 -13    1.41    2.42
   5   1 -12    0.16    1.48
   5  -1 -12   -0.81    0.72
   5   1 -12    1.34    0.75
   5  -1 -12    0.39    2.44
   5   1 -12   -0.93    2.43
   5  -1 -11   18.41    1.17
   5   1 -11   17.73    1.17
   5   1 -11   21.24    2.55
   5  -1 -11   19.20    2.56
   5  -1 -10    0.18    0.58
   5   1 -10    0.99    0.56
   5  -1 -10    1.24    2.20
  -5   1   9   12.84    0.91
   5  -1  -9   12.90    0.88
   5   1  -9   12.35    0.86
  -5  -1   8    1.55    0.50
  -5   1   8    1.95    0.55
  -5   1   8    1.80    0.83
   5  -1  -8    1.76    0.57
   5   1  -8    1.59    0.50
  -5   1   7    0.81    0.50
   5   1  -7    1.18    0.54
  -5  -1   7    2.05    0.66
  -5   1   7    1.53    0.75
  -5   1   6   34.19    1.72
  -5  -1   6   34.51    1.76
  -5   1   6   30.94    1.79
   5   1  -6   31.60    1.68
   5  -1  -6   34.08    1.68
  -5  -1   6   30.09    1.74
  -5  -1   5    7.72    0.72
  -5  -1   5    5.94    0.68
  -5   1   5    6.67    0.67
   5  -1  -5    6.09    0.54
   5   1  -5    7.26    0.55
  -5   1   5    6.02    0.69
   5   1  -4    4.58    0.48
  -5  -1   4    4.93    0.58
  -5  -1   4    5.01    0.56
  -5   1   4    4.85    0.61
   5  -1  -4    5.20    0.48
   5  -1  -4    4.77    0.47
  -5   1   4    4.91    0.60
   5  -1  -3    3.24    0.45
  -5   1   3    3.49    0.53
  -5  -1   3    3.37    0.51
  -5  -1   3    3.67    0.52
  -5   1   3    3.71    0.52
   5  -1  -3    3.30    0.39
   5   1  -3    3.13    0.44
   5  -1  -2    3.62    0.43
  -5   1   2    3.75    0.50
  -5  -1   2    3.53    0.51
   5   1  -2    3.29    0.44
   5  -1  -2    3.70    0.43
  -5   1   2    3.30    0.53
   5  -1  -1   85.50    4.35
  -5   1   1   92.31    4.35
  -5  -1   1   89.38    4.35
  -5   1   1   87.01    4.36
  -5   1   1   87.42    4.33
   5  -1  -1   87.64    4.34
   5   1  -1   87.56    4.35
   5   1   0    0.27    0.44
   5  -1   0   -0.17    0.39
  -5   1   0   -0.08    0.41
  -5   1   0    0.10    0.44
  -5   1   0    0.00    0.43
  -5  -1   0   -0.06    0.49
  -5  -1  -1   -0.17    0.68
   5  -1   1    0.00    0.41
   5   1   1    0.11    0.43
  -5   1  -1    0.17    0.45
  -5  -1  -1   -0.24    0.47
  -5  -1  -1   -0.05    0.96
  -5  -1  -2    4.12    0.80
   5   1   2    3.64    0.55
   5  -1   2    3.74    0.48
  -5   1  -2    3.86    0.50
  -5  -1  -2    3.76    0.54
  -5  -1  -2    4.23    0.99
  -5   1  -2    3.08    1.00
  -5  -1  -3    3.65    0.91
   5   1   3    3.06    0.54
   5  -1   3    3.86    0.52
  -5  -1  -3    3.12    0.56
  -5   1  -3    3.09    0.47
  -5  -1  -3    2.87    1.12
  -5   1  -3    3.34    1.12
  -5  -1  -4    2.80    0.50
  -5  -1  -4    2.98    0.67
  -5   1  -4    2.62    0.70
  -5  -1  -4    2.71    0.96
   5   1   4    2.27    0.61
  -5   1  -4    2.59    0.97
  -5   1  -4    2.76    1.13
  -5  -1  -4    2.68    1.16
  -5  -1  -5   64.65    3.31
  -5   1  -5   67.56    3.43
  -5  -1  -5   63.49    3.42
   5   1   5   65.68    3.31
  -5  -1  -6   13.11    0.97
  -5   1  -6   14.06    1.01
  -5  -1  -6   14.54    1.21
  -5   1  -6   14.25    0.98
  -5   1  -6   15.43    1.24
  -5   1  -7    4.19    0.70
  -5   1  -7    4.79    0.75
  -5   1  -7    4.50    0.77
  -5  -1  -7    5.53    0.72
  -5   1  -7    5.02    1.18
  -5  -1  -7    4.89    1.16
  -5  -1  -7    4.18    1.01
  -5   1  -8   36.05    2.18
  -5  -1  -8   38.46    2.19
  -5   1  -8   38.31    1.97
  -5  -1  -8   34.63    1.96
  -5  -1  -8   39.98    2.11
  -5  -1  -8   33.68    1.99
  -5   1  -8   33.18    2.00
  -5  -1  -9    9.65    1.06
  -5  -1  -9    9.89    1.25
  -5   1  -9    9.51    0.95
  -5  -1  -9   10.06    0.94
  -5   1  -9    9.18    1.35
  -5  -1  -9   11.57    1.42
  -5   1  -9    8.66    0.94
  -5   1  -9    9.61    1.05
  -5   1 -10   18.85    1.26
  -5  -1 -10   18.59    1.26
  -5   1 -10   21.82    1.64
  -5  -1 -10   20.16    1.67
  -5   1 -10   14.71    1.22
  -5   1 -10   19.23    1.44
  -5  -1 -10   16.49    1.38
  -5  -1 -11   14.16    1.46
  -5   1 -11    8.44    0.95
  -5   1 -11   12.08    1.47
  -5  -1 -11    7.84    0.91
  -5  -1 -12    0.06    0.73
  -5   1 -12    0.67    1.25
  -5   1 -12   -0.33    0.74
  -5  -1 -12    0.35    0.73
  -5  -1 -12    0.74    1.25
  -5  -1 -13    3.75    0.66
  -5  -1 -13    1.94    1.10
  -5   1 -13    3.04    0.66
  -5  -1 -14   -0.28    0.51
  -5   1 -14    0.18    0.51
  -5  -1 -15    0.73    0.40
   5   2 -16    1.66    0.71
   5  -2 -16    1.47    1.10
   5  -2 -15    0.94    2.01
   5   2 -15    5.48    2.03
   5   2 -15    1.20    0.77
   5  -2 -15    1.35    1.30
   5   2 -14   13.05    1.09
   5  -2 -14   14.97    2.51
   5   2 -14   17.16    2.47
   5   2 -13    0.85    0.77
   5   2 -13    1.95    2.40
   5  -2 -13    2.78    2.42
   5   2 -12    1.64    0.72
   5  -2 -12    1.82    2.45
   5   2 -12    0.77    2.38
   5  -2 -11    0.01    0.65
   5   2 -11   -0.07    0.66
   5   2 -11   -0.52    2.38
   5  -2 -11   -0.20    2.40
   5   2 -10    7.59    0.70
   5  -2 -10    7.04    0.73
   5  -2 -10    7.35    2.27
   5   2  -9   -1.03    0.54
   5  -2  -9    0.26    0.56
  -5   2   9    1.05    0.94
  -5   2   8   66.11    3.27
   5   2  -8   62.22    3.25
   5  -2  -8   65.45    3.25
   5  -2  -7    1.39    0.48
  -5   2   7    2.25    0.79
   5   2  -7    1.42    0.55
  -5   2   7    2.43    0.53
   5  -2  -7    1.86    0.42
   5   2  -6    2.05    0.43
  -5   2   6    2.06    0.52
  -5   2   6    1.31    0.71
  -5  -2   6    1.85    0.60
  -5  -2   6    1.50    0.59
   5  -2  -6    2.23    0.52
   5  -2  -6    2.82    0.45
  -5   2   5   40.03    2.23
   5  -2  -5   41.64    2.16
   5   2  -5   44.41    2.16
  -5  -2   5   38.27    2.19
  -5  -2   5   46.06    2.20
  -5   2   5   44.57    2.18
  -5   2   4    2.03    0.61
  -5  -2   4    0.84    0.56
   5   2  -4    1.34    0.42
   5  -2  -4    2.06    0.41
   5   2  -3   73.30    3.76
   5  -2  -3   79.41    3.76
   5  -2  -3   76.57    3.77
  -5   2   3   78.06    3.80
  -5   2   3   74.41    3.77
  -5  -2   3   74.27    3.78
   5   2  -2    8.87    0.63
   5  -2  -2    9.46    0.61
   5  -2  -2    9.41    0.61
  -5   2   2    8.53    0.70
  -5   2   2    9.22    0.66
  -5  -2   2    8.75    0.69
   5  -2  -1   45.46    2.19
   5   2  -1   40.99    2.21
  -5   2   1   44.78    2.20
  -5  -2   1   41.16    2.21
  -5   2   1   43.65    2.22
   5  -2  -1   44.05    2.19
  -5  -2   0  142.62    7.23
   5  -2   0  151.70    7.24
   5   2   0  147.12    7.25
  -5   2   0  150.01    7.25
  -5   2   0  152.21    7.23
   5  -2   0  145.27    7.24
  -5   2   0  144.10    7.23
  -5  -2   0  146.59    7.25
  -5   2   0  147.96    7.24
  -5  -2  -1    0.65    0.69
   5  -2   1    0.30    0.40
   5   2   1    0.86    0.49
  -5   2  -1    0.63    0.44
  -5  -2  -1    0.93    0.52
  -5  -2  -1   -0.15    0.99
  -5   2  -1    0.48    0.49
   5  -2   1    0.90    0.43
  -5   2  -1    0.87    0.41
  -5   2  -1    0.68    0.51
  -5   2  -2    1.97    0.57
   5   2   2    1.73    0.50
  -5  -2  -2    0.80    0.81
  -5  -2  -2    0.80    1.00
  -5   2  -2    1.41    0.58
   5  -2   2    1.15    0.46
  -5  -2  -2    1.91    0.54
  -5   2  -2    1.40    0.45
  -5   2  -3    0.98    0.63
   5   2   3    0.81    0.55
  -5  -2  -3   -0.08    0.93
  -5   2  -3    0.55    1.12
  -5  -2  -3    0.25    1.11
   5  -2   3    0.69    0.47
  -5  -2  -3   -0.01    0.55
  -5   2  -3    0.68    0.44
  -5   2  -4    7.07    0.77
  -5  -2  -4    7.24    0.72
  -5  -2  -4    5.86    1.20
  -5   2  -4    6.87    1.19
  -5   2  -4    7.42    0.74
  -5  -2  -4    6.92    1.01
   5   2   4    6.12    0.71
  -5  -2  -4    7.02    0.63
  -5   2  -5   27.12    1.80
  -5  -2  -5   26.29    1.77
  -5   2  -5   27.48    1.54
  -5  -2  -5   28.29    1.52
  -5  -2  -6   17.03    1.30
  -5   2  -6   17.33    1.13
  -5   2  -6   17.15    1.10
  -5   2  -6   16.29    1.07
  -5   2  -6   16.06    1.41
  -5   2  -6   15.36    1.08
  -5   2  -7    8.02    0.79
  -5  -2  -7    7.79    0.79
  -5   2  -7    7.72    0.86
  -5   2  -7    7.65    1.20
  -5  -2  -7    8.14    1.26
  -5   2  -7    7.48    0.79
  -5  -2  -7    5.98    1.07
  -5  -2  -8    1.38    0.74
  -5   2  -8    0.43    0.74
  -5   2  -8    0.92    1.19
  -5   2  -8    1.92    0.76
  -5  -2  -8    0.89    1.22
  -5   2  -8    0.98    0.86
  -5   2  -8    0.74    0.68
  -5  -2  -8    0.20    1.07
  -5  -2  -9   40.42    2.27
  -5   2  -9   34.37    2.27
  -5   2  -9   42.65    2.40
  -5  -2  -9   44.81    2.46
  -5  -2  -9   37.65    2.19
  -5   2  -9   42.56    2.20
  -5  -2  -9   44.77    2.35
  -5   2  -9   39.47    2.20
  -5  -2 -10    0.05    1.36
  -5   2 -10    0.36    0.78
  -5   2 -10    0.25    1.33
  -5   2 -10   -0.13    0.83
  -5  -2 -10    1.09    0.80
  -5   2 -10    1.24    0.95
  -5  -2 -10    0.46    1.18
  -5  -2 -11    0.13    1.34
  -5   2 -11    0.27    0.79
  -5   2 -11    0.64    1.33
  -5   2 -12    0.85    0.77
  -5  -2 -12    1.51    0.74
  -5   2 -12    1.10    1.23
  -5  -2 -12    1.96    0.74
  -5  -2 -12    1.02    1.25
  -5  -2 -13    6.56    0.74
  -5   2 -13    6.23    0.74
  -5  -2 -14    0.61    0.51
  -5   2 -14    0.41    0.51
  -5  -2 -15    0.08    0.38
   5  -3 -16    0.96    1.06
   5   3 -16    0.98    0.71
   5  -3 -15    2.64    1.29
   5   3 -15    5.15    0.82
   5   3 -15    2.27    1.94
   5  -3 -14    0.08    1.42
   5   3 -14    1.31    0.81
   5   3 -14   -2.91    2.31
   5  -3 -14    0.66    2.30
   5   3 -13    7.30    0.90
   5  -3 -13   11.89    2.45
   5   3 -13   11.47    2.41
   5   3 -12    0.08    0.75
   5  -3 -12    0.09    2.40
   5   3 -12    0.14    2.37
   5   3 -11    9.43    0.88
   5   3 -11   14.46    2.46
   5  -3 -11   11.09    2.41
   5  -3 -10    5.87    2.31
   5  -3 -10    6.39    0.68
   5   3 -10    5.62    0.70
   5  -3  -9   -2.06    2.10
   5   3  -9    0.10    0.50
   5  -3  -9    0.12    0.57
  -5   3   9    0.50    1.11
  -5   3   8   12.43    0.93
   5   3  -8   12.37    0.83
   5  -3  -8   12.66    0.88
   5   3  -7   17.84    1.05
   5  -3  -7   15.83    1.00
  -5   3   7   18.26    1.30
  -5   3   7   18.57    1.08
   5  -3  -7   19.19    1.05
   5  -3  -6   45.78    2.26
  -5   3   6   44.87    2.37
   5  -3  -6   44.11    2.24
  -5  -3   6   41.50    2.27
  -5   3   6   45.39    2.28
   5  -3  -5    3.13    0.51
  -5   3   5    1.99    0.71
  -5  -3   5    2.36    0.63
   5   3  -5    3.40    0.52
   5  -3  -5    2.50    0.45
  -5   3   5    2.56    0.50
  -5   3   4   34.48    1.75
  -5  -3   4   30.91    1.72
  -5   3   4   32.76    1.68
   5   3  -4   30.97    1.68
   5  -3  -4   32.29    1.66
  -5   3   3    1.19    0.42
   5  -3  -3    0.76    0.39
   5   3  -3    0.90    0.46
  -5  -3   3    0.80    0.59
  -5   3   3    1.10    0.56
   5  -3  -2    0.94    0.39
   5   3  -2    0.96    0.48
   5  -3  -2    1.04    0.43
  -5  -3   2    0.56    0.57
  -5   3   2    0.11    0.58
   5   3  -2    0.72    0.65
  -5  -3   1   15.42    0.93
   5   3  -1   16.64    1.00
   5  -3  -1   17.72    0.93
  -5  -3   1   17.70    1.02
   5   3  -1   15.94    1.00
   5  -3  -1   17.09    0.95
  -5   3   1   16.84    1.01
  -5   3   0   35.65    1.85
  -5  -3   0   35.53    1.87
   5   3   0   35.38    1.83
   5  -3   0   36.61    1.83
   5   3   0   35.57    1.85
   5  -3   0   35.57    1.83
  -5   3  -1   14.54    0.90
  -5   3  -1   13.94    0.93
  -5   3  -1   13.25    0.91
   5  -3   1   14.66    0.84
   5  -3   1   14.23    0.85
  -5   3  -1   14.18    0.78
  -5  -3  -1   13.66    0.91
   5   3   1   13.58    0.88
  -5   3  -1   14.96    0.87
  -5  -3  -1   12.81    1.16
  -5  -3  -2    7.90    0.73
  -5  -3  -2    8.70    1.08
  -5   3  -2    8.61    0.74
  -5   3  -2    7.11    0.76
   5  -3   2    7.46    0.62
   5   3   2    7.84    0.68
  -5   3  -2    8.42    0.75
   5  -3   2    7.58    0.61
  -5   3  -3   79.69    3.91
  -5  -3  -3   78.84    3.90
  -5   3  -3   79.30    4.01
  -5  -3  -3   70.49    3.99
   5  -3   3   78.49    3.87
   5   3   3   78.10    3.92
  -5   3  -3   78.54    3.91
  -5  -3  -4    0.61    0.55
  -5  -3  -4    0.37    0.57
  -5   3  -4    0.54    0.62
  -5  -3  -4    0.42    1.06
  -5   3  -4    1.54    1.12
  -5   3  -4    0.60    0.65
  -5   3  -4    0.38    0.64
  -5   3  -5   31.60    1.81
  -5   3  -5   34.30    1.80
  -5  -3  -5   34.59    1.79
  -5  -3  -5   32.30    1.99
   5   3   5   34.24    1.85
  -5   3  -6    4.20    0.72
  -5   3  -6    5.89    0.77
  -5   3  -6    5.42    0.71
  -5   3  -6    5.72    0.75
  -5   3  -6    5.57    1.17
  -5  -3  -6    6.36    1.04
  -5  -3  -7   -0.08    0.65
  -5   3  -7    0.26    0.68
  -5   3  -7    0.02    0.65
  -5   3  -7   -0.21    0.76
  -5  -3  -7    0.40    1.17
  -5   3  -7   -0.39    0.72
  -5   3  -7    1.14    1.16
  -5  -3  -7   -0.25    1.02
  -5  -3  -8   16.55    1.35
  -5   3  -8   16.00    1.19
  -5   3  -8   14.95    1.08
  -5   3  -8   14.67    1.11
  -5  -3  -8   17.45    1.50
  -5   3  -8   15.61    1.44
  -5  -3  -8   14.24    1.13
  -5   3  -8   12.39    1.13
  -5   3  -9    8.18    1.04
  -5   3  -9    6.08    0.89
  -5   3  -9    7.56    1.30
  -5  -3  -9    7.72    1.41
  -5   3  -9    6.82    0.88
  -5   3  -9    6.20    0.98
  -5  -3  -9    7.46    1.01
  -5  -3  -9    6.99    1.22
  -5   3 -10    3.16    0.82
  -5  -3 -10    6.22    1.41
  -5   3 -10    4.31    1.34
  -5  -3 -10    3.87    0.85
  -5   3 -10    2.39    0.99
  -5  -3 -10    6.21    1.19
  -5  -3 -11    3.22    1.37
  -5   3 -11    0.93    1.35
  -5   3 -11    0.88    0.80
  -5   3 -12    1.34    0.77
  -5  -3 -12    2.09    1.22
  -5  -3 -12    1.74    0.73
  -5  -3 -12    2.24    0.73
  -5   3 -13    5.25    0.72
  -5  -3 -13    7.90    1.12
  -5  -3 -13    5.99    0.71
  -5  -3 -13    7.78    0.74
  -5  -3 -14    1.32    0.51
  -5  -3 -15    0.03    0.35
   5  -4 -16   -0.57    1.00
   5   4 -16   -0.43    0.70
   5   4 -15    5.16    0.83
   5   4 -15    4.53    1.86
   5  -4 -15    8.49    1.27
   5   4 -14    4.79    0.85
   5  -4 -14    5.43    1.45
   5   4 -13    0.29    0.78
   5   4 -13    2.51    2.33
   5   4 -12    1.50    0.77
   5  -4 -12    3.01    2.35
   5   4 -12    1.98    2.41
   5   4 -11    8.83    0.85
   5   4 -11   11.28    2.50
   5  -4 -11    9.44    2.37
   5   4 -10   -0.06    0.57
   5  -4 -10    1.34    2.27
  -5   4  10    0.68    1.17
   5   4  -9   17.03    1.07
  -5   4   9   19.57    1.59
   5   4  -8    2.77    0.58
   5  -4  -8    3.84    0.60
   5  -4  -8    3.70    0.57
  -5   4   8    5.36    1.11
   5  -4  -8    3.60    1.89
   5  -4  -7    2.93    0.54
   5   4  -7    3.39    0.57
   5  -4  -7    3.31    0.49
  -5   4   7    3.15    0.64
   5  -4  -6    0.31    0.48
  -5   4   6    0.68    0.80
  -5   4   6    0.11    0.52
   5   4  -6    0.62    0.55
   5  -4  -6    0.03    0.44
  -5  -4   6    0.70    0.60
  -5   4   5   12.46    0.83
  -5  -4   5   12.72    0.90
   5   4  -5   13.41    0.83
   5  -4  -5   11.62    0.79
  -5   4   5   12.16    1.01
   5   4  -4   14.77    0.84
   5  -4  -4   14.36    0.88
  -5  -4   4   14.62    0.99
  -5   4   4   14.98    1.04
  -5   4   4   14.23    0.89
   5   4  -3   71.02    3.56
   5   4  -3   70.79    3.49
   5  -4  -3   70.99    3.49
  -5  -4   3   67.65    3.52
  -5   4   3   70.31    3.55
  -5   4   3   69.52    3.49
   5   4  -2   87.66    4.41
  -5   4   2   87.24    4.42
  -5  -4   2   93.42    4.41
   5  -4  -2   86.48    4.38
   5   4  -2   89.63    4.38
  -5   4   2   87.77    4.38
   5  -4  -1   33.47    1.70
  -5   4   1   31.40    1.74
  -5   4   1   34.77    1.68
  -5  -4   1   31.39    1.76
   5   4  -1   32.55    1.70
   5   4  -1   31.76    1.76
  -5   4   0   77.80    3.73
  -5   4   0   75.57    3.77
   5  -4   0   73.32    3.75
   5  -4   0   78.15    3.76
   5   4   0   71.07    3.77
  -5  -4   0   75.06    3.78
  -5   4  -1   27.63    1.53
  -5   4  -1   28.44    1.49
  -5  -4  -1   26.59    1.65
  -5   4  -1   27.00    1.43
   5  -4   1   27.27    1.49
  -5  -4  -1   29.95    1.54
   5  -4   1   29.06    1.48
   5   4   1   27.61    1.51
   5  -4   2   64.73    3.22
  -5   4  -2   62.48    3.27
   5  -4   2   66.82    3.22
  -5   4  -2   67.14    3.26
   5   4   2   62.60    3.26
  -5  -4  -2   57.63    3.36
  -5  -4  -2   65.16    3.25
  -5   4  -3   64.71    3.20
  -5  -4  -3   63.58    3.17
  -5   4  -3   57.10    3.19
  -5  -4  -3   59.74    3.26
  -5   4  -3   67.03    3.18
  -5   4  -3   63.31    3.19
  -5  -4  -3   62.10    3.17
   5  -4   3   63.47    3.14
  -5  -4  -4   14.55    0.97
  -5  -4  -4   16.97    0.95
   5   4   4   12.93    1.04
  -5  -4  -4   14.23    1.26
  -5   4  -4   14.73    1.03
  -5   4  -5   52.52    2.72
  -5   4  -5   54.77    2.74
  -5  -4  -5   52.84    2.70
  -5   4  -5   51.40    2.73
  -5   4  -5   55.28    2.74
  -5  -4  -5   50.24    2.82
  -5   4  -6    1.44    0.63
  -5   4  -6    2.25    0.75
  -5   4  -6    0.98    0.68
  -5   4  -6    1.42    1.18
  -5   4  -6    1.56    0.71
  -5   4  -7   11.73    1.06
  -5  -4  -7   15.22    1.32
  -5   4  -7   14.16    1.05
  -5   4  -7   15.14    1.42
  -5  -4  -7   15.67    1.40
  -5   4  -7   14.47    1.11
  -5   4  -8    2.40    0.94
  -5  -4  -8    2.43    1.14
  -5  -4  -8    3.92    1.32
  -5   4  -8    2.50    1.27
  -5   4  -8    1.57    0.76
  -5   4  -8    3.42    0.80
  -5   4  -9   17.49    1.26
  -5   4  -9   18.32    1.43
  -5   4  -9   21.21    1.67
  -5  -4  -9   21.67    1.69
  -5  -4  -9   21.94    1.54
  -5   4  -9   15.70    1.38
  -5   4 -10    6.51    0.88
  -5  -4 -10    9.16    1.28
  -5   4 -10    5.32    1.07
  -5   4 -10    8.35    1.43
  -5  -4 -10    7.45    1.42
  -5  -4 -11    3.48    1.11
  -5   4 -11    1.93    0.80
  -5  -4 -11    1.14    0.77
  -5  -4 -12    3.07    0.74
  -5  -4 -12    5.21    1.19
  -5  -4 -13    7.05    0.73
  -5  -4 -13    7.87    1.11
  -5  -4 -13    5.98    0.69
  -5  -4 -14    3.44    0.53
   5  -5 -16    1.40    0.98
   5   5 -16    3.36    0.67
   5   5 -15   12.86    1.84
   5   5 -15    8.94    0.92
   5  -5 -15   12.87    1.30
   5   5 -14    0.11    0.73
   5  -5 -14    0.23    1.35
   5   5 -13    7.39    0.87
   5   5 -13    7.06    2.30
   5   5 -12    1.23    2.37
   5   5 -11    0.36    0.73
  -5   5  11    0.10    1.18
   5   5 -11    0.60    2.43
   5   5 -10    5.74    0.73
  -5   5  10    4.83    1.40
   5   5 -10    6.00    2.30
  -5   5   9    0.29    1.25
   5   5  -9    0.68    0.60
   5   5  -8    9.67    0.78
  -5   5   8    9.80    1.26
   5  -5  -8   10.02    0.75
  -5   5   7   45.12    2.42
   5   5  -7   42.49    2.21
   5  -5  -7   41.99    2.21
   5   5  -6    0.14    0.53
   5  -5  -6   -0.04    0.45
  -5  -5   6   -0.04    0.64
  -5   5   5    0.70    0.79
  -5   5   5    0.37    0.51
  -5  -5   5    0.69    0.66
   5   5  -4    6.10    0.63
  -5   5   4    5.03    0.81
  -5   5   4    5.04    0.60
  -5  -5   4    5.60    0.76
   5   5  -4    6.32    1.06
   5   5  -4    5.65    0.51
  -5   5   3   34.25    1.76
  -5   5   3   31.26    1.65
  -5  -5   3   31.04    1.73
   5   5  -3   30.24    1.64
  -5   5   2  229.39   11.28
   5   5  -2  218.20   11.26
  -5   5   2  235.02   11.24
  -5  -5   2  233.26   11.26
   5   5  -2  229.00   11.25
  -5   5   1   11.32    0.92
  -5   5   1   13.28    0.79
   5   5  -1   12.13    1.08
   5   5  -1   13.02    0.86
  -5  -5   1   12.87    0.92
  -5  -5   0   20.02    1.23
  -5   5   0   20.12    1.18
  -5   5   0   22.10    1.11
   5  -5   0   20.12    1.15
   5   5   0   17.37    1.18
  -5  -5  -1  135.56    6.46
   5   5   1  128.91    6.46
   5  -5   1  130.62    6.44
  -5   5  -1  128.35    6.44
  -5   5  -2  110.84    5.64
  -5   5  -2  119.36    5.62
   5  -5   2  113.00    5.60
  -5  -5  -2  110.28    5.62
  -5  -5  -3   23.52    1.39
   5   5   3   23.68    1.42
  -5   5  -3   26.73    1.42
   5  -5   3   23.67    1.31
  -5   5  -3   25.62    1.40
  -5   5  -4   11.02    0.88
  -5   5  -4   10.72    0.89
  -5  -5  -4    9.88    0.81
  -5   5  -5   21.16    1.27
  -5   5  -5   20.00    1.23
  -5   5  -5   20.34    1.22
  -5  -5  -5   18.72    1.19
  -5  -5  -5   19.28    1.48
  -5   5  -6   10.29    0.95
  -5   5  -6   10.94    0.88
  -5   5  -7    6.79    0.86
  -5   5  -7    5.95    0.95
  -5  -5  -7    7.56    1.28
  -5   5  -7    5.97    0.85
  -5   5  -8    5.69    0.90
  -5  -5  -8    6.39    1.35
  -5  -5  -8    6.24    1.22
  -5   5  -8    5.42    1.05
  -5   5  -8    5.17    0.87
  -5   5  -8    6.23    1.04
  -5   5  -9   17.61    1.23
  -5   5  -9   18.49    1.42
  -5   5  -9   14.51    1.38
  -5  -5  -9   20.51    1.57
  -5  -5  -9   19.96    1.65
  -5   5 -10   31.20    2.06
  -5   5 -10   34.70    2.06
  -5   5 -10   31.57    1.93
  -5  -5 -10   39.74    2.14
  -5  -5 -10   37.11    2.21
  -5   5 -11    3.75    0.83
  -5  -5 -11    5.12    1.10
  -5  -5 -11    3.48    0.78
  -5  -5 -12    0.68    1.14
  -5  -5 -12    1.01    0.96
  -5  -5 -12    1.24    0.71
  -5  -5 -13   -0.68    0.59
  -5  -5 -13   -1.51    0.96
  -5  -5 -13    0.12    0.55
  -5  -5 -14    1.01    0.48
   5  -6 -16    4.01    0.94
   5  -6 -15    7.07    1.13
   5   6 -15    2.09    0.74
   5   6 -15    5.22    1.64
   5  -6 -14    3.81    1.30
   5   6 -14    2.35    0.74
   5   6 -14    3.44    1.98
   5   6 -13    2.31    0.79
   5   6 -13    3.63    2.20
   5   6 -12    0.26    2.29
  -5   6  11    5.88    1.38
   5   6 -11    4.90    0.79
   5   6 -11    3.60    2.37
  -5   6  10    2.90    1.41
   5   6 -10    3.04    0.72
   5   6 -10    2.48    2.38
  -5   6   9   -0.14    1.25
   5   6  -9    1.29    0.62
   5  -6  -8    1.94    0.57
   5  -6  -8    1.58    0.53
  -5   6   8    0.65    1.10
   5   6  -8    1.95    0.58
   5   6  -7   47.46    2.46
   5  -6  -7   45.33    2.44
   5   6  -6   85.25    4.27
  -5   6   6   86.73    4.39
  -5  -6   5   25.42    1.46
   5   6  -5   23.90    1.35
  -5  -6   4   -0.40    0.72
  -5   6   4   -0.91    0.80
   5   6  -4   -0.44    1.02
   5   6  -4    0.56    0.51
   5   6  -3   17.48    1.39
  -5  -6   3   18.41    1.20
   5   6  -3   19.74    1.07
   5   6  -3   17.71    1.07
  -5   6   3   18.92    1.26
  -5  -6   2   25.90    1.50
   5   6  -2   26.47    1.39
  -5   6   2   26.34    1.53
   5   6  -2   26.10    1.43
   5   6  -1   24.01    1.41
   5   6  -1   26.32    1.60
  -5  -6   1   25.04    1.46
  -5   6   1   26.53    1.45
  -5   6   0   22.48    1.27
  -5  -6   0   21.17    1.28
  -5  -6  -1    0.43    0.63
   5  -6   1    0.78    0.53
  -5   6  -1    0.51    0.54
  -5   6  -2  106.82    5.20
   5   6   2  101.01    5.22
   5  -6   2  106.04    5.17
  -5  -6  -2  102.37    5.19
  -5  -6  -3    5.51    0.72
  -5   6  -3    6.82    0.77
  -5   6  -3    5.78    0.68
  -5  -6  -4   19.49    1.18
  -5   6  -4   20.68    1.24
  -5   6  -4   19.90    1.22
  -5   6  -4   18.04    1.18
  -5   6  -5    3.29    0.75
  -5  -6  -5    2.60    0.68
  -5   6  -5    1.28    0.73
  -5   6  -5    2.21    0.65
  -5   6  -6   52.83    2.83
  -5   6  -6   50.41    2.81
  -5   6  -6   58.09    2.82
  -5   6  -7    7.94    0.92
  -5   6  -7    8.38    1.02
  -5   6  -7    7.48    0.90
   5   6   8    0.38    1.16
  -5   6  -8    0.12    0.83
  -5   6  -8    0.30    1.07
  -5  -6  -8    1.16    1.22
  -5   6  -8    0.45    1.01
  -5   6  -8    0.67    0.80
   5   6   9    1.35    1.76
  -5  -6  -9    0.49    1.24
  -5   6  -9    0.59    0.92
  -5   6  -9    0.45    1.05
  -5   6  -9    0.72    0.80
  -5   6 -10    1.51    1.09
  -5   6 -10   -0.01    0.80
  -5  -6 -11    6.36    1.11
  -5  -6 -11    4.02    0.79
  -5  -6 -12    2.71    0.97
  -5  -6 -12    0.49    0.68
  -5  -6 -12    1.87    1.05
  -5  -6 -13    1.09    0.56
  -5  -6 -13    1.64    0.54
  -5  -6 -14    0.54    0.44
   5  -7 -16    1.33    0.80
   5   7 -15    0.82    0.71
   5  -7 -15    1.18    1.04
   5   7 -14    0.31    1.83
   5   7 -14    0.31    0.74
   5  -7 -14   -0.50    1.19
   5   7 -13    3.53    0.79
   5   7 -13    3.90    2.13
   5   7 -12    4.53    0.84
   5   7 -12    5.62    2.25
   5   7 -11    1.87    0.81
   5   7 -11    4.20    2.28
  -5   7  11    3.44    1.42
   5   7 -10   11.04    2.43
   5   7 -10   10.18    0.97
  -5   7  10   13.75    1.59
   5   7  -9    7.77    0.83
  -5   7   9    7.87    1.39
   5   7  -8    0.65    0.65
  -5   7   8    1.61    1.10
   5  -7  -8    1.24    0.54
   5  -7  -8    1.45    0.61
   5   7  -7   16.34    1.05
  -5   7   7   15.75    1.35
  -5   7   6    7.35    1.00
   5   7  -6    7.46    0.70
  -5   7   5    0.61    0.85
   5   7  -5    0.47    0.54
   5   7  -5    0.28    1.04
  -5  -7   5    0.49    0.78
  -5  -7   4   70.85    3.62
   5   7  -4   71.22    3.68
   5   7  -3   19.35    1.41
  -5  -7   3   16.27    1.20
   5   7  -3   18.51    1.03
  -5   7   3   18.13    1.27
  -5  -7   2   -0.11    0.68
   5   7  -2   -0.08    1.01
  -5   7   2   -0.65    0.74
  -5   7   1   10.00    0.81
   5   7  -1    9.68    1.15
  -5   7   1   11.10    0.89
  -5  -7   1    8.99    0.87
  -5   7   0    9.19    0.79
  -5   7   0    9.20    0.81
  -5  -7   0    9.48    0.84
  -5   7  -1    4.91    0.68
  -5   7  -1    3.61    0.60
  -5  -7  -1    4.05    0.70
  -5   7  -2    3.53    0.66
  -5   7  -2    2.88    1.00
  -5   7  -2    3.17    0.59
  -5  -7  -2    2.59    0.67
   5  -7   2    2.71    0.55
  -5  -7  -3    1.76    0.64
  -5   7  -3    2.50    1.03
  -5   7  -3    1.42    0.66
  -5  -7  -4   -0.12    0.66
  -5   7  -4   -0.25    0.69
  -5   7  -4   -0.11    0.61
  -5   7  -5    8.00    0.79
  -5   7  -5    7.94    0.88
  -5  -7  -5    7.32    0.81
  -5   7  -6    0.61    0.71
  -5   7  -6    1.65    0.86
  -5   7  -7    0.58    1.05
  -5   7  -7   -0.16    1.02
  -5   7  -7   -0.30    0.79
   5   7   7    0.11    1.04
  -5   7  -8    9.74    1.16
   5   7   8   11.60    1.37
  -5   7  -8    9.19    1.09
  -5  -7  -9    1.80    1.25
  -5   7  -9    0.61    0.96
  -5   7  -9    1.15    1.06
  -5   7 -10    1.55    1.09
  -5  -7 -10    1.11    1.16
  -5  -7 -11   13.47    1.21
  -5  -7 -11    9.30    0.91
  -5  -7 -12    1.13    0.92
  -5  -7 -12    1.25    0.64
  -5  -7 -13    2.28    0.54
  -5  -7 -13    1.99    0.53
  -5  -7 -14    1.13    0.40
   5  -8 -15    7.87    1.08
   5   8 -14    5.90    1.74
   5   8 -14    4.30    0.81
   5   8 -13    4.07    0.81
   5   8 -13    0.87    1.99
  -5   8  13    1.70    1.06
   5   8 -12   -0.54    0.82
  -5   8  12    1.21    1.28
   5   8 -12    1.14    2.15
   5   8 -11   -1.22    2.23
  -5   8  11    0.79    1.35
  -5   8  11    2.37    1.40
   5   8 -10    4.63    0.90
   5   8 -10    3.66    2.30
  -5   8  10    2.76    1.40
   5   8  -9   16.63    2.44
  -5   8   9   13.06    1.52
   5   8  -9   14.84    1.13
  -5   8   8    1.92    1.13
   5  -8  -8    2.56    0.61
  -5   8   7   22.63    1.60
   5   8  -7   22.94    1.36
  -5   8   6   12.66    1.27
   5   8  -6   16.71    1.03
   5   8  -5    7.09    0.68
  -5  -8   5    5.79    0.93
  -5   8   5    4.81    0.95
   5   8  -5    5.99    1.14
  -5  -8   4   15.51    1.17
   5   8  -4   15.86    1.34
  -5   8   4   14.65    1.21
  -5  -8   3   45.90    2.57
  -5   8   3   49.25    2.63
   5   8  -3   52.25    2.67
  -5  -8   2    0.42    0.72
   5   8  -2    0.95    1.04
  -5  -8   1   10.14    0.90
  -5   8   1   10.78    0.96
   5   8  -1   11.20    1.19
  -5   8   1   11.60    0.86
  -5  -8   0   -0.01    0.62
  -5   8   0    0.51    0.64
  -5  -8  -1    3.86    0.69
  -5   8  -1    4.83    0.71
  -5   8  -2   24.50    1.57
  -5   8  -2   22.21    1.38
  -5  -8  -2   23.80    1.38
  -5   8  -3   10.85    1.18
  -5   8  -3    9.20    0.91
  -5  -8  -3   10.21    0.89
  -5   8  -4    2.56    0.64
  -5   8  -4    3.03    0.78
  -5   8  -5   17.71    1.17
  -5  -8  -5   16.86    1.19
  -5   8  -5   18.29    1.27
  -5   8  -6   -0.20    0.75
  -5   8  -6   -0.44    0.93
  -5   8  -6   -0.24    0.98
  -5   8  -7   -1.23    0.87
  -5   8  -7    1.67    1.05
   5   8   7   -0.52    1.05
  -5   8  -8   -1.25    0.94
  -5   8  -8    0.30    1.03
   5   8   8    1.27    1.19
  -5   8  -9    0.63    1.07
   5   8   9    0.58    1.24
   5   8   9   -1.39    1.63
  -5  -8 -10   -1.25    1.13
   5   8  10    1.49    1.57
  -5   8 -10   -0.09    1.07
  -5  -8 -11    5.18    1.03
  -5   8 -11    2.48    0.99
  -5  -8 -12    6.17    0.92
  -5  -8 -12    3.63    0.65
  -5  -8 -13   -0.38    0.49
   5  -9 -15    1.90    0.89
   5  -9 -14    0.61    1.10
   5   9 -14    1.63    0.74
  -5   9  13   -0.40    1.11
   5   9 -13   -0.76    0.79
  -5   9  12   -1.06    1.27
   5   9 -12    0.16    0.83
   5   9 -11    6.07    0.97
  -5   9  11    7.96    1.48
  -5   9  10   -0.33    1.32
  -5   9  10   -0.04    1.39
   5   9  -9   13.58    1.10
  -5   9   9    8.35    1.39
  -5   9   8    2.93    1.16
   5  -9  -8    3.23    0.65
   5   9  -8    4.79    0.85
   5   9  -7    2.89    0.75
  -5   9   7    3.04    1.04
   5   9  -6    7.45    0.77
  -5   9   6    4.56    1.09
  -5  -9   5    6.83    1.00
  -5   9   5    4.82    1.02
   5   9  -4    2.53    1.15
  -5  -9   4    2.23    0.89
  -5   9   4    2.54    0.92
   5   9  -3    7.00    1.18
  -5  -9   3    6.04    0.95
  -5   9   3    7.79    0.96
   5   9  -2    1.15    1.08
  -5  -9   2    0.48    0.79
  -5   9   2    0.58    0.81
  -5  -9   1    0.76    0.76
   5   9  -1    1.27    1.08
  -5  -9   0    6.29    0.79
  -5   9   0    6.05    0.79
  -5   9  -1   15.16    1.08
  -5   9  -2    0.71    1.06
  -5   9  -2   -0.15    0.73
   5  -9   2    0.43    0.65
  -5  -9  -3    3.65    0.77
  -5   9  -3    3.67    1.12
  -5   9  -3    4.19    0.83
  -5  -9  -4    0.91    0.75
  -5   9  -4    0.80    0.87
  -5   9  -5    4.81    1.02
  -5   9  -5    5.02    0.99
  -5  -9  -5    6.60    0.85
   5   9   6    9.85    1.22
  -5   9  -6   11.49    1.15
  -5   9  -7    0.05    0.96
  -5   9  -7    0.99    0.89
   5   9   7   -0.21    1.15
  -5   9  -8   -0.15    1.03
   5   9   8    1.35    1.54
  -5  -9  -9   19.50    1.49
  -5   9  -9   17.00    1.43
   5   9   9   16.66    1.86
   5   9   9   15.79    1.54
   5   9  10    1.78    1.46
  -5  -9 -10    0.51    1.05
  -5   9 -11    7.21    1.00
  -5  -9 -11    7.74    1.01
  -5  -9 -12    0.79    0.81
  -5  -9 -12    0.95    0.56
  -5  -9 -13    2.69    0.46
   5 -10 -14   -0.14    1.04
   5  10 -13    3.19    0.81
  -5  10  13    2.39    1.06
  -5  10  12    2.04    1.23
   5  10 -12    0.52    0.85
  -5  10  12   -1.03    1.19
   5  10 -11    0.01    0.91
  -5  10  11    0.30    1.23
  -5  10  11    0.05    1.39
   5  10 -10    0.71    0.91
  -5  10  10    1.49    1.39
  -5  10  10    0.72    1.27
   5 -10  -9    8.78    0.88
   5  10  -9   10.78    1.09
  -5  10   9    9.91    1.39
   5 -10  -8   12.65    1.00
  -5  10   8   14.65    1.46
  -5  10   7    8.50    1.22
  -5  10   6    8.20    1.17
   5  10  -5    8.28    1.32
  -5  10   5    6.21    1.09
  -5 -10   4    2.79    0.98
   5  10  -4    1.60    1.21
  -5  10   4    0.61    0.96
  -5 -10   3    1.89    0.95
  -5  10   3    0.54    0.93
  -5 -10   2    0.41    0.87
  -5  10   2   -0.38    0.87
   5  10  -2    1.37    1.14
  -5 -10   1    0.06    0.85
   5  10  -1   -0.10    1.12
  -5  10   0    0.79    0.79
  -5 -10   0    1.45    0.77
  -5  10   0    1.01    0.79
  -5 -10  -1   -0.67    0.73
  -5  10  -1    0.60    0.80
  -5  10  -2    2.19    0.86
   5 -10   2    1.37    0.71
  -5 -10  -2    1.43    0.78
  -5  10  -2    2.55    0.85
  -5  10  -2    2.19    1.15
  -5  10  -3    3.30    0.89
  -5 -10  -3    2.74    0.79
  -5  10  -3    2.31    1.19
  -5  10  -3    3.07    0.91
  -5  10  -4   -1.40    0.96
  -5 -10  -4    1.31    0.79
  -5  10  -5   17.53    1.42
  -5 -10  -5   20.87    1.31
   5  10   5   18.23    1.55
  -5 -10  -6    0.99    0.77
  -5  10  -6    1.77    1.04
   5  10   6    0.46    1.15
  -5  10  -7    3.87    1.04
  -5  10  -8    0.08    1.09
   5  10   8    0.86    1.11
  -5  10  -9    2.37    1.09
   5  10   9    1.21    1.41
  -5 -10  -9    3.04    1.10
   5  10   9    1.34    1.12
  -5 -10 -10    1.94    0.98
   5  10  10    2.98    1.34
  -5  10 -10    0.29    0.96
  -5 -10 -11    0.97    0.84
   5  10  11   -0.50    1.14
  -5  10 -11   -0.26    0.83
  -5  11  13    1.43    0.95
   5 -11 -13    0.74    0.91
   5  11 -12    0.70    0.83
  -5  11  12    1.98    1.04
  -5  11  12    2.03    1.17
   5  11 -11   20.53    1.37
  -5  11  11   17.22    1.56
  -5  11  10    7.90    1.33
  -5  11  10    9.66    1.47
   5  11 -10   11.37    1.09
   5 -11  -9   17.40    1.17
  -5  11   9   17.72    1.62
   5 -11  -9   15.95    1.14
   5  11  -9   19.65    1.34
  -5  11   8    4.12    1.33
  -5  11   8    4.81    1.24
   5 -11  -8    4.45    0.70
  -5  11   7   50.36    2.91
  -5  11   7   53.30    2.96
  -5  11   6    1.47    1.12
   5  11  -5   93.78    4.57
  -5  11   5   81.11    4.53
   5  11  -4    0.88    1.31
  -5  11   4    0.43    1.00
  -5 -11   4    1.70    1.03
  -5  11   3    9.48    1.10
  -5  11   3   11.39    1.19
   5  11  -3    8.97    1.39
  -5 -11   3    8.62    1.18
  -5  11   2    8.07    1.02
   5  11  -2    9.31    1.33
  -5  11   2    9.33    1.16
  -5 -11   2    7.11    1.10
   5  11  -1    1.89    1.24
  -5 -11   1    0.57    0.90
   5  11  -1    1.50    0.81
  -5 -11   0    6.47    0.93
   5  11   0    8.75    1.34
   5  11   0    8.12    0.98
  -5  11  -1   76.65    3.62
  -5 -11  -1   73.34    3.61
  -5 -11  -2   12.74    1.08
   5  11   2   11.54    1.16
  -5  11  -2   14.30    1.18
  -5  11  -2   11.92    1.38
   5  11   3   -0.46    0.97
  -5  11  -3    0.15    1.24
  -5 -11  -3   -0.71    0.81
  -5  11  -3   -0.23    0.96
  -5  11  -4    2.86    1.05
  -5 -11  -4    2.67    0.85
   5  11   4    2.71    1.05
  -5 -11  -5   30.35    1.72
  -5 -11  -5   28.37    1.67
  -5  11  -5   27.29    1.79
  -5 -11  -6   64.80    3.43
  -5 -11  -6   70.64    3.45
  -5  11  -6   62.97    3.51
  -5  11  -7   -0.60    1.06
   5  11   7    0.58    1.13
   5  11   7    2.01    1.46
  -5  11  -8    1.19    1.09
   5  11   8    0.06    1.08
   5  11   8    2.02    1.36
   5  11   9   37.64    2.50
   5  11   9   33.04    2.35
  -5 -11 -10   15.65    1.15
  -5  11 -10   13.65    1.15
   5  11  11    3.75    0.99
  -5 -11 -11    3.74    0.60
  -5 -11 -11    5.62    0.80
   5 -12 -13   18.63    1.22
  -5  12  13   11.24    1.08
  -5  12  12    0.83    1.04
  -5  12  12    1.00    0.91
  -5  12  11    7.74    1.24
  -5  12  11    6.06    1.09
  -5  12  10   29.40    1.93
   5 -12  -9   28.21    1.58
   5 -12  -9   25.19    1.54
  -5  12   9   27.93    1.90
  -5  12   8    0.11    1.24
   5 -12  -8    2.05    0.65
  -5  12   8    2.02    1.26
  -5  12   7   20.20    1.71
  -5  12   7   21.76    1.66
  -5  12   6   74.29    4.00
  -5  12   6   75.29    3.96
  -5  12   5    0.32    1.08
  -5  12   5   -0.25    1.18
   5  12  -4   16.29    1.64
  -5 -12   4   13.80    1.31
  -5  12   4   17.46    1.44
  -5  12   4   16.52    1.39
  -5  12   3   94.91    5.03
  -5 -12   3  102.64    5.06
   5  12  -3  110.27    5.11
  -5  12   3   89.55    5.02
  -5 -12   2   28.12    1.92
   5  12  -2   29.73    2.07
  -5  12   2   32.38    1.95
   5  12  -1   48.46    2.95
  -5 -12   1   53.78    2.96
   5  12   0    2.89    0.96
  -5 -12   0    3.12    0.89
   5  12   0    2.77    1.34
  -5 -12  -1   39.08    2.06
  -5  12  -1   38.42    2.26
  -5  12  -2  129.32    6.52
  -5 -12  -2  130.61    6.46
  -5  12  -2  139.09    6.48
   5  12   2  112.39    6.54
  -5  12  -3    7.44    1.10
   5  12   3    6.94    1.18
  -5 -12  -3    6.91    0.94
  -5  12  -4   10.10    1.19
   5  12   4    9.88    1.24
  -5 -12  -4    9.54    1.01
  -5 -12  -5   29.86    1.80
  -5 -12  -5   32.94    1.82
  -5  12  -5   29.43    1.92
  -5  12  -6    4.32    1.10
  -5 -12  -6    4.41    0.82
   5  12   6    4.52    1.13
  -5 -12  -6    6.36    0.92
   5  12   7    0.91    1.08
   5  12   7    0.89    1.33
  -5  12  -7    1.12    1.09
  -5 -12  -8    0.42    1.04
   5  12   8    1.21    1.26
   5  12   8   -0.34    1.02
  -5  12  -9   -0.73    0.89
   5  12   9    1.02    1.16
  -5 -12  -9    0.76    0.92
  -5 -12 -10   16.97    1.17
   5  12  10   15.79    1.41
   5 -13 -12    3.18    1.00
  -5  13  12    1.58    0.77
  -5  13  11    7.41    1.00
  -5  13  11    7.53    1.13
  -5  13  10    1.42    1.15
   5 -13 -10    2.17    0.61
  -5  13  10    2.68    0.98
   5 -13  -9   -0.80    0.57
  -5  13   9   -0.96    1.04
   5 -13  -9   -0.27    0.63
   5 -13  -8   13.60    0.98
   5 -13  -8   13.12    1.01
  -5  13   8   14.99    1.41
  -5  13   7    0.72    1.21
  -5  13   6   59.48    3.44
  -5  13   6   66.74    3.42
  -5  13   5   24.88    1.75
  -5  13   5   21.39    1.69
   5  13  -5   26.90    1.87
  -5 -13   4    4.74    1.01
  -5  13   4    8.32    1.24
   5  13  -4    7.10    1.43
  -5  13   4   10.50    1.16
  -5  13   3   56.22    2.90
  -5  13   3   50.29    2.86
  -5 -13   3   50.31    2.89
  -5  13   2   36.76    2.23
  -5 -13   2   37.60    2.25
  -5 -13   1   25.86    1.72
  -5 -13   0   11.78    1.13
   5  13   0   11.06    1.22
   5  13   1   42.02    2.37
  -5 -13  -1   45.06    2.24
  -5  13  -1   46.70    2.43
   5  13   2   10.24    1.31
  -5  13  -2   13.25    1.41
  -5 -13  -2   13.01    1.07
  -5  13  -3   32.28    2.03
  -5 -13  -3   30.23    1.92
  -5  13  -3   31.42    2.10
  -5 -13  -4    4.59    0.95
  -5 -13  -4    6.05    0.89
  -5  13  -4    6.41    1.10
   5  13   4    3.81    1.14
   5  13   4    5.58    1.44
   5  13   5    0.97    1.02
  -5 -13  -5    1.89    0.82
  -5  13  -5    2.93    1.05
  -5 -13  -5    1.54    0.87
   5  13   6   16.21    1.63
   5  13   6   15.81    1.40
  -5  13  -6   17.40    1.38
  -5 -13  -6   18.69    1.24
  -5 -13  -6   16.36    1.18
   5  13   7   -0.84    1.02
   5  13   7    2.63    1.22
  -5 -13  -8   18.51    1.27
  -5  13  -8   16.36    1.23
   5  13   9   10.97    1.26
  -5 -13  -9   12.06    1.02
   5  13  10    0.59    0.90
  -5  14  11    1.72    0.76
  -5  14  10    3.71    1.02
  -5  14  10    2.45    0.87
  -5  14   9    2.68    1.08
   5 -14  -9    3.04    0.61
  -5  14   9    2.64    0.94
   5 -14  -9    2.16    0.55
   5 -14  -8    0.50    0.62
  -5  14   8   -0.91    1.00
   5 -14  -8    0.32    0.55
  -5  14   7    0.79    1.22
  -5  14   7    1.51    1.05
   5 -14  -7   -0.30    0.57
  -5  14   6   -0.25    1.20
  -5  14   6    1.23    1.04
   5 -14  -6    0.68    0.62
  -5  14   5    3.92    1.19
  -5  14   4    3.87    1.18
  -5 -14   4    3.68    0.70
  -5  14   4    0.10    1.00
   5  14  -4    3.89    1.33
  -5 -14   4    1.11    0.83
   5  14  -3    0.59    1.32
  -5  14   3    1.99    1.15
  -5 -14   3    3.19    1.04
   5  14  -2    1.83    1.34
  -5 -14   2    0.47    1.09
   5  14  -1    1.25    1.33
  -5 -14   1    0.49    1.04
   5  14   0    1.19    1.30
  -5  14   0    0.86    1.26
  -5 -14   0   -0.87    0.90
   5 -14   0    0.71    0.66
   5 -14   1    3.79    0.66
   5  14   1    6.05    1.09
  -5  14  -1    6.33    1.28
  -5 -14  -1    6.84    0.92
   5  14   1    6.20    1.29
   5  14   2    0.13    1.28
   5  14   2    1.95    1.03
  -5 -14  -2    0.20    0.78
  -5 -14  -2   -0.03    0.86
  -5  14  -2    0.01    1.20
  -5 -14  -3   11.98    1.05
  -5  14  -3   12.54    1.28
   5  14   3   10.17    1.26
  -5 -14  -3   13.06    1.11
  -5  14  -3   13.75    1.34
  -5 -14  -4    1.69    0.86
   5  14   4   -0.06    1.02
   5  14   4    0.71    1.28
  -5  14  -4    1.25    1.03
  -5 -14  -4    0.77    0.79
   5  14   5    1.32    0.98
   5  14   5    4.16    1.29
  -5 -14  -5    1.74    0.85
  -5 -14  -6    2.31    0.85
   5  14   6    4.80    1.24
  -5 -14  -6    3.13    0.72
  -5  14  -6    2.64    0.96
   5  14   6    1.19    1.00
   5  14   7    1.97    1.10
  -5  14  -7    2.87    0.88
   5  14   8    2.67    1.06
   5  14   9   -0.35    0.93
  -5  15  10   -0.24    0.72
  -5  15   9   -0.46    0.92
   5 -15  -9    0.23    0.46
  -5  15   9   -0.26    0.82
  -5  15   8    5.41    1.05
   5 -15  -8    3.08    0.55
   5 -15  -8    3.00    0.61
  -5  15   8    4.58    0.93
  -5  15   7    2.38    1.11
   5 -15  -7    2.71    0.62
   5 -15  -7    1.72    0.56
  -5  15   7    2.35    0.92
   5 -15  -6    1.74    0.57
  -5  15   6    2.47    0.95
   5 -15  -5    4.00    0.66
  -5  15   5    5.53    1.00
   5  15  -4    0.42    1.26
   5 -15  -4   -0.19    0.62
  -5  15   4   -0.04    1.12
  -5 -15   4   -0.05    0.61
  -5  15   4   -0.99    0.90
   5 -15  -3    0.46    0.64
  -5 -15   3    0.66    0.72
   5  15  -3    0.14    1.28
  -5 -15   3    1.11    0.91
  -5  15   3   -0.07    1.13
   5  15  -2   -1.17    1.28
  -5 -15   2   -1.00    1.04
   5 -15  -2   -0.24    0.67
  -5 -15   2    0.15    0.79
   5  15  -1    3.27    1.29
  -5  15   1    3.40    1.27
  -5 -15   1    2.13    1.01
  -5 -15   1    3.24    0.89
   5 -15  -1    2.18    0.69
   5 -15   0    1.82    0.61
   5  15   0    2.87    1.27
  -5  15   0    2.85    1.24
  -5 -15   0    1.42    0.90
  -5 -15   0    3.64    0.88
   5  15   0    1.87    0.92
   5 -15   1    4.44    0.61
   5  15   1    6.47    1.05
  -5  15  -1    8.41    1.26
  -5 -15  -1   10.26    0.96
  -5 -15  -1    8.98    0.92
   5  15   2    1.55    1.16
  -5 -15  -2    3.37    0.85
   5  15   2    1.15    0.96
  -5  15  -2    1.37    1.15
  -5 -15  -2    1.65    0.80
  -5 -15  -3   11.66    1.00
   5  15   3    8.92    1.13
  -5 -15  -3   10.24    0.95
   5  15   3    8.89    1.34
  -5  15  -3    8.63    1.23
  -5  15  -4   -0.58    0.96
   5  15   4   -0.37    1.17
   5  15   4    0.28    0.95
  -5 -15  -4   -0.13    0.80
  -5 -15  -5   -0.51    0.70
   5  15   5   -0.65    1.16
  -5 -15  -5   -1.74    0.81
  -5 -15  -6    0.56    0.61
  -5 -15  -6    0.13    0.76
   5  15   6    0.22    1.07
   5  15   7    0.74    1.01
   5  15   8    0.67    0.90
   5 -16  -9    0.74    0.53
  -5  16   9    0.09    0.65
   5 -16  -8    0.88    0.46
  -5  16   8    1.37    0.74
  -5  16   7    1.46    0.77
  -5  16   7    1.80    0.93
   5 -16  -7    1.28    0.49
   5 -16  -7    0.03    0.55
  -5  16   6    3.53    0.82
   5 -16  -6    1.92    0.53
   5 -16  -6    2.17    0.59
  -5  16   5    1.19    0.79
   5 -16  -5    0.96    0.60
   5 -16  -5    0.48    0.53
  -5  16   5    1.81    1.02
   5 -16  -4    1.45    0.57
  -5  16   4    1.99    1.02
   5  16  -3    0.48    1.18
   5 -16  -3   -0.04    0.62
  -5 -16   3    0.64    0.76
  -5 -16   3    0.12    0.65
  -5 -16   2   -0.12    0.74
  -5  16   2   -1.16    1.22
   5  16  -2    0.69    1.18
   5 -16  -2   -0.92    0.61
  -5 -16   1    0.74    0.80
  -5  16   1    1.83    1.19
   5  16  -1    2.01    1.18
   5 -16  -1    0.11    0.56
   5 -16   0    0.44    0.53
  -5 -16   0    0.83    0.81
  -5  16   0   -0.18    1.16
   5 -16   0   -0.13    0.49
  -5 -16  -1   -0.43    0.80
  -5  16  -1    1.63    1.11
   5  16   2    0.53    1.02
  -5 -16  -2    1.03    0.78
  -5 -16  -2    0.37    0.67
  -5  16  -2   -1.15    1.06
   5  16   3    0.22    1.03
  -5 -16  -3    0.55    0.78
  -5 -16  -3    0.55    0.66
  -5  16  -3    0.60    1.00
  -5 -16  -4    0.26    0.64
   5  16   4    1.25    1.03
  -5 -16  -4   -0.15    0.78
  -5 -16  -5    0.92    0.58
   5  16   5    1.94    1.00
  -5 -16  -5    0.28    0.76
   5  16   6    0.40    0.96
  -5 -16  -6    1.35    0.51
   5  16   7    1.44    0.85
   5 -17  -8   -0.36    0.49
   5 -17  -7   -0.64    0.42
   5 -17  -6    0.35    0.45
   5 -17  -5    0.52    0.47
   5 -17  -5    0.48    0.54
   5 -17  -4    0.29    0.50
  -5  17   4    0.04    1.10
   5 -17  -4    0.67    0.58
  -5  17   3    0.43    1.12
   5 -17  -3    0.97    0.53
  -5 -17   3    0.36    0.59
  -5 -17   3    1.14    0.60
   5 -17  -3    1.02    0.60
  -5  17   2    0.06    1.13
   5  17  -2    0.92    1.04
   5 -17  -2   -0.41    0.51
  -5 -17   2    0.80    0.75
   5 -17  -2    0.70    0.56
  -5 -17   2    0.60    0.68
  -5  17   1   -0.97    1.10
   5 -17  -1    0.15    0.47
  -5 -17   1   -0.09    0.77
  -5 -17   1   -0.03    0.72
   5 -17  -1    0.09    0.51
   5 -17   0    2.54    0.43
  -5 -17   0    3.75    0.77
  -5 -17  -1    0.97    0.76
  -5  17  -1    0.72    1.01
  -5 -17  -1   -0.11    0.64
  -5 -17  -2   -0.36    0.76
  -5 -17  -2    0.06    0.57
  -5 -17  -3    1.67    0.77
  -5 -17  -3    0.97    0.54
  -5 -17  -4    0.75    0.52
   5  17   4   -0.65    0.84
  -5 -17  -5    0.50    0.47
   5  17   5    0.43    0.79
   5 -18  -7    1.35    0.43
   5 -18  -6    0.28    0.50
   5 -18  -6    0.39    0.36
   5 -18  -5   -0.33    0.57
   5 -18  -5   -0.64    0.41
   5 -18  -4   -0.66    0.44
   5 -18  -3    0.92    0.46
   5 -18  -2    0.81    0.42
  -5 -18   2    1.16    0.58
   5 -18  -2    1.59    0.67
   5 -18  -1    0.67    0.37
   5 -18  -1    1.37    0.60
  -5 -18   1    1.57    0.63
  -5 -18   0    0.01    0.59
  -5 -18  -1    3.78    0.58
  -5 -18  -2    1.69    0.49
  -5 -18  -3    1.49    0.45
  -5 -18  -4    0.29    0.40
   5 -19  -4    1.03    0.42
   5 -19  -3    0.92    0.47
   5 -19  -2    4.02    0.49
  -5 -19   1    0.07    0.42
  -5 -19   0    2.72    0.47
  -5 -19  -1    0.67    0.41
  -5 -19  -2    1.20    0.35
   6   0 -16    3.79    1.67
   6   0 -15    0.45    0.74
   6   0 -15    0.52    2.11
   6   0 -14   31.23    1.80
   6   0 -14   34.47    2.94
   6   0 -13    0.67    0.76
   6   0 -13   -1.15    1.55
   6   0 -13    1.18    2.51
   6   0 -12    9.35    0.89
   6   0 -12    8.07    2.54
   6   0 -11    1.16    0.65
   6   0 -11    0.82    2.46
   6   0 -10    0.02    0.61
  -6   0   9   -0.06    0.56
   6   0  -9   -0.33    0.56
  -6   0   8    5.65    0.61
   6   0  -8    6.18    0.65
  -6   0   8    4.94    0.79
  -6   0   7   -0.46    0.67
  -6   0   6   46.55    2.51
   6   0  -6   48.57    2.44
  -6   0   6   50.00    2.50
  -6   0   5    0.01    0.62
  -6   0   5   -0.44    0.62
   6   0  -5   -0.54    0.44
  -6   0   4  198.37    9.73
   6   0  -4  197.29    9.71
  -6   0   4  198.50    9.72
  -6   0   3    0.24    0.54
  -6   0   3    0.05    0.52
   6   0  -3    0.03    0.43
  -6   0   2  145.99    7.17
  -6   0   2  142.12    7.13
  -6   0   2  152.77    7.16
   6   0  -2  147.92    7.16
  -6   0   1   -0.54    0.47
   6   0  -1   -0.27    0.43
  -6   0   0  138.62    6.81
   6   0   0  138.48    6.82
  -6   0  -1    0.01    0.54
   6   0   1   -0.45    0.53
   6   0   2    9.39    0.77
  -6   0  -2   10.85    1.32
  -6   0  -2    9.95    0.74
  -6   0  -3   -0.38    0.97
  -6   0  -3    0.46    0.51
  -6   0  -3   -0.12    1.18
   6   0   3   -0.47    0.58
  -6   0  -4    8.64    1.22
  -6   0  -4    9.69    1.08
   6   0   4    9.20    0.75
  -6   0  -4   10.27    0.86
  -6   0  -5    0.12    0.63
  -6   0  -5    0.16    0.95
  -6   0  -6    0.20    0.99
  -6   0  -6    0.05    1.12
  -6   0  -6    0.84    0.66
  -6   0  -7   -0.70    1.03
  -6   0  -7    0.87    0.68
  -6   0  -7   -0.31    0.66
  -6   0  -7   -0.30    1.18
  -6   0  -8   78.96    3.95
  -6   0  -8   73.03    4.00
  -6   0  -8   82.63    4.08
  -6   0  -9   -0.56    0.79
  -6   0  -9    0.68    0.83
  -6   0  -9    1.79    1.28
  -6   0  -9   -1.57    0.80
  -6   0 -10    0.97    0.78
  -6   0 -10    2.87    0.97
  -6   0 -10    1.08    1.35
  -6   0 -10    1.61    0.79
  -6   0 -11   -0.01    0.75
  -6   0 -11   -0.92    0.76
  -6   0 -12    0.17    1.17
  -6   0 -13   -0.39    0.53
  -6   0 -14    1.46    0.46
   6   1 -16    1.22    1.65
   6  -1 -16    0.83    1.09
   6   1 -15    0.15    2.07
   6  -1 -15   -1.60    2.12
   6  -1 -15   -0.29    1.35
   6   1 -15    0.38    0.75
   6   1 -14    0.24    0.76
   6  -1 -14    1.34    0.76
   6  -1 -14   -1.34    1.51
   6  -1 -14    1.25    2.41
   6   1 -14    0.93    2.42
   6  -1 -13   -0.40    0.74
   6   1 -13    0.46    0.73
   6  -1 -13    1.38    1.54
   6  -1 -13   -2.42    2.46
   6   1 -13    1.35    2.45
   6   1 -12   -2.29    2.49
   6  -1 -12    2.54    2.52
   6  -1 -12    1.09    0.72
   6   1 -12    0.62    0.70
   6  -1 -11   -2.73    2.48
   6   1 -11    0.51    2.44
   6  -1 -11    0.44    0.66
   6   1 -11    0.11    0.66
   6   1 -10    1.25    0.55
   6  -1 -10    2.30    0.61
   6   1  -9    0.72    0.56
   6  -1  -9    0.83    0.55
  -6   1   9   -0.10    0.61
  -6  -1   9    0.95    0.54
   6   1  -8    0.37    0.55
  -6   1   8    0.28    0.54
  -6   1   7   22.53    1.23
  -6   1   7   22.83    1.33
  -6  -1   7   24.21    1.31
   6  -1  -7   21.19    1.17
  -6   1   6   58.40    3.01
  -6  -1   6   63.46    3.01
   6  -1  -6   59.86    2.95
   6   1  -6   58.50    2.95
  -6  -1   6   55.31    2.98
   6  -1  -5    0.93    0.51
  -6  -1   5    0.74    0.63
  -6   1   5    1.24    0.65
   6  -1  -5    1.22    0.45
   6   1  -5    0.33    0.46
  -6  -1   5    1.84    0.62
  -6   1   5    1.56    0.66
   6  -1  -4   31.10    1.74
  -6   1   4   33.18    1.78
  -6  -1   4   34.95    1.77
  -6   1   4   34.52    1.79
  -6  -1   4   34.48    1.77
   6  -1  -4   34.35    1.72
   6   1  -4   31.76    1.72
  -6   1   3   78.46    3.94
  -6  -1   3   80.90    3.94
  -6   1   3   79.17    3.95
  -6  -1   3   77.15    3.94
   6  -1  -3   79.96    3.92
   6   1  -3   78.90    3.92
  -6  -1   2    9.95    0.72
  -6   1   2    9.78    0.69
   6  -1  -2    9.52    0.63
   6   1  -2    8.71    0.67
  -6   1   2    9.17    0.73
  -6  -1   1   75.67    3.72
  -6   1   1   78.27    3.72
  -6   1   1   72.45    3.69
   6  -1  -1   73.24    3.71
   6   1  -1   75.63    3.72
  -6   1   1   74.98    3.73
  -6   1   0    1.75    0.46
   6  -1   0    1.49    0.48
   6   1   0    2.28    0.52
  -6   1   0    2.18    0.51
  -6  -1   0    2.32    0.55
  -6   1   0    1.93    0.50
   6  -1   1    3.24    0.53
   6   1   1    2.91    0.58
  -6  -1  -1    2.85    0.58
  -6   1  -1    3.35    0.55
  -6  -1  -1    2.71    0.89
  -6   1  -1    2.88    0.60
  -6  -1  -2   20.04    1.59
  -6  -1  -2   21.29    1.42
  -6   1  -2   20.43    1.17
  -6  -1  -2   20.90    1.19
   6  -1   2   21.06    1.19
   6   1   2   21.23    1.23
  -6   1  -3   23.22    1.65
  -6  -1  -3   22.88    1.64
   6   1   3   24.16    1.32
  -6  -1  -3   23.68    1.52
  -6  -1  -3   22.40    1.30
  -6   1  -3   23.28    1.26
   6  -1   3   23.92    1.30
  -6  -1  -4    4.56    0.72
  -6  -1  -4    5.69    0.97
  -6  -1  -4    3.17    1.10
  -6   1  -4    4.45    1.18
  -6   1  -5    2.10    0.65
  -6   1  -5    1.39    0.63
   6   1   5    1.00    0.65
  -6  -1  -5    1.75    0.95
  -6  -1  -5    1.02    1.11
  -6  -1  -6    0.51    0.63
  -6   1  -6    0.83    0.67
  -6  -1  -6    0.41    1.12
  -6   1  -6    1.49    1.17
  -6   1  -6    0.05    0.65
  -6  -1  -6    1.35    0.97
  -6   1  -7    5.94    0.82
  -6  -1  -7    5.95    0.78
  -6   1  -7    6.73    0.87
  -6  -1  -7    5.91    1.09
  -6   1  -7    4.90    0.77
  -6  -1  -7    5.83    1.21
  -6   1  -7    6.09    1.22
  -6   1  -8   24.37    1.70
  -6  -1  -8   23.56    1.68
  -6   1  -8   21.40    1.40
  -6  -1  -8   20.90    1.35
  -6   1  -8   23.10    1.38
  -6  -1  -8   24.76    1.61
  -6   1  -8   20.25    1.44
  -6  -1  -8   22.47    1.42
  -6  -1  -9    0.64    0.87
  -6   1  -9   -0.08    0.83
  -6   1  -9   -0.92    0.77
  -6  -1  -9   -0.77    0.80
  -6  -1  -9   -1.26    1.29
  -6   1  -9    0.31    1.28
  -6   1  -9    0.35    0.78
  -6   1 -10    1.11    0.98
  -6  -1 -10    0.30    0.95
  -6   1 -10    0.34    0.81
  -6  -1 -10    0.20    0.81
  -6   1 -10   -0.10    1.32
  -6   1 -10   -0.68    0.79
  -6  -1 -10    0.75    1.33
  -6  -1 -10   -0.67    0.76
  -6  -1 -11    5.08    0.79
  -6  -1 -11    4.13    0.79
  -6   1 -11    4.18    0.81
  -6  -1 -12    1.02    0.67
  -6  -1 -12    0.67    1.20
  -6   1 -13    2.99    0.57
  -6  -1 -13    2.11    0.55
  -6  -1 -14    0.80    0.45
  -6   1 -14    0.38    0.45
   6  -2 -16   -0.07    1.09
   6   2 -16    0.79    0.68
   6   2 -16   -0.93    1.56
   6  -2 -15    3.71    1.33
   6   2 -15    1.47    2.00
   6  -2 -15    0.03    2.05
   6   2 -15    0.78    0.75
   6  -2 -14    6.92    2.41
   6   2 -14    4.87    2.40
   6  -2 -14    4.66    1.50
   6   2 -14    3.39    0.79
   6   2 -13    8.15    0.88
   6  -2 -13   11.91    2.49
   6   2 -13   11.18    2.51
   6  -2 -12    1.81    0.72
   6   2 -12    2.05    0.72
   6   2 -12    2.25    2.47
   6  -2 -12    1.51    2.49
   6   2 -11    6.78    0.76
   6  -2 -11    8.00    0.79
   6  -2 -11    9.68    2.53
   6   2 -11    9.09    2.41
   6  -2 -10    8.36    0.78
   6   2 -10    7.92    0.74
   6  -2 -10    9.90    2.32
  -6   2   9    0.87    0.66
   6   2  -9    0.29    0.55
   6  -2  -9    1.17    0.59
  -6   2   9    0.91    0.95
  -6   2   8    0.52    0.58
   6   2  -8   -0.19    0.54
  -6  -2   7    0.22    0.61
  -6   2   7    0.36    0.53
   6  -2  -7    0.75    0.44
  -6   2   7    0.03    0.74
   6  -2  -7   -0.51    0.49
  -6   2   6   58.54    3.11
   6  -2  -6   60.54    3.04
   6   2  -6   59.02    3.04
  -6   2   6   65.25    3.07
   6  -2  -6   63.10    3.05
  -6  -2   6   57.83    3.07
   6  -2  -5   44.06    2.25
  -6  -2   5   44.26    2.28
   6  -2  -5   42.25    2.24
   6   2  -5   46.00    2.24
  -6   2   5   43.87    2.31
   6  -2  -4  163.54    7.97
   6  -2  -4  163.61    7.97
   6   2  -4  159.51    7.97
  -6   2   4  163.74    7.98
  -6  -2   4  161.95    7.98
  -6   2   4  160.13    7.99
   6  -2  -3   -0.28    0.43
   6  -2  -3   -0.01    0.48
  -6   2   3    0.34    0.55
  -6   2   3   -0.01    0.56
  -6  -2   3   -0.26    0.58
   6   2  -3    0.26    0.45
  -6  -2   2   65.44    3.30
  -6   2   2   66.21    3.30
   6  -2  -2   65.62    3.29
   6   2  -2   66.54    3.30
  -6   2   2   65.87    3.31
  -6   2   1    4.08    0.57
  -6  -2   1    3.99    0.60
   6  -2  -1    3.30    0.50
   6   2  -1    3.35    0.51
  -6   2   1    2.72    0.56
  -6   2   0   44.59    2.35
  -6   2   0   47.40    2.36
  -6   2   0   45.22    2.34
   6  -2   0   47.16    2.35
   6   2   0   44.59    2.37
  -6   2   0   48.70    2.36
  -6  -2   0   47.74    2.38
  -6   2  -1   13.68    0.93
  -6   2  -1   14.55    0.88
  -6  -2  -1   13.83    0.92
  -6   2  -1   13.87    0.90
  -6  -2  -1   13.33    1.11
   6   2   1   13.05    0.94
   6  -2   1   13.15    0.86
  -6  -2  -2   31.54    2.06
  -6   2  -2   34.82    1.84
  -6  -2  -2   35.58    1.82
  -6   2  -2   32.24    1.78
  -6   2  -2   33.80    1.83
   6  -2   2   34.08    1.79
   6   2   2   39.57    1.84
  -6  -2  -2   33.93    1.95
   6  -2   3    0.30    0.51
  -6  -2  -3    0.11    0.56
  -6  -2  -3    0.29    0.95
  -6   2  -3   -0.16    0.48
  -6   2  -3    0.48    0.64
  -6  -2  -3   -0.55    1.08
  -6   2  -3    0.51    0.64
  -6   2  -4   20.86    1.54
  -6  -2  -4   19.42    1.45
  -6  -2  -4   20.95    1.36
  -6  -2  -4   17.88    1.11
  -6   2  -4   21.06    1.18
  -6  -2  -4   18.59    1.18
  -6  -2  -5   10.19    1.08
   6   2   5    8.75    0.85
  -6   2  -5   10.35    0.89
  -6   2  -5    9.70    0.83
  -6  -2  -5    9.68    1.19
  -6   2  -5    9.81    0.84
   6   2   6    4.82    0.80
  -6   2  -6    4.85    0.75
  -6  -2  -6    6.62    0.71
  -6  -2  -6    6.06    1.02
  -6   2  -6    4.45    0.73
  -6  -2  -6    3.71    1.14
  -6   2  -6    5.67    1.22
  -6  -2  -7    8.83    1.16
  -6   2  -7   10.89    0.97
  -6   2  -7    8.03    0.88
  -6  -2  -7    9.18    0.87
  -6  -2  -7    8.75    1.26
  -6   2  -7   11.04    1.29
  -6   2  -7    8.70    0.92
  -6   2  -7    9.09    0.84
  -6   2  -8    6.27    0.89
  -6  -2  -8    6.68    0.87
  -6   2  -8    7.30    0.99
  -6  -2  -8    8.23    1.20
  -6   2  -8    7.39    0.84
  -6  -2  -8    7.96    1.30
  -6   2  -8    7.31    1.31
  -6   2  -8    7.11    0.90
  -6   2  -9   71.28    3.99
  -6   2  -9   86.67    4.13
  -6  -2  -9   84.41    4.13
  -6   2  -9   82.51    4.01
  -6  -2  -9   89.13    4.10
  -6  -2  -9   74.95    3.99
  -6   2  -9   71.79    4.06
  -6  -2  -9   75.61    4.06
  -6  -2 -10    0.17    0.79
  -6   2 -10    1.14    1.01
  -6  -2 -10    0.16    0.91
  -6  -2 -10   -1.42    1.33
  -6   2 -10   -0.65    1.35
  -6   2 -10    0.35    0.79
  -6  -2 -11    2.78    0.76
  -6   2 -11    3.00    0.79
  -6  -2 -11    3.01    0.75
  -6  -2 -12    1.55    1.18
  -6  -2 -12   -0.29    0.66
  -6   2 -13    1.69    0.54
  -6  -2 -13    0.93    0.54
  -6  -2 -14   -0.04    0.44
   6   3 -16    0.32    0.68
   6   3 -16   -0.86    1.51
   6  -3 -16    1.08    1.07
   6   3 -15    5.62    0.78
   6   3 -15    5.21    1.94
   6  -3 -15    1.25    1.93
   6  -3 -15    6.06    1.34
   6   3 -14    3.22    0.76
   6   3 -14    1.68    2.32
   6  -3 -14    2.69    1.44
   6  -3 -13    3.81    2.39
   6   3 -13   -0.89    2.41
   6   3 -13   -0.07    0.73
   6   3 -12    1.40    2.42
   6  -3 -12    1.52    2.44
   6   3 -12    0.86    0.74
   6   3 -11   14.57    1.03
   6   3 -11   15.83    2.50
   6  -3 -11   16.84    2.55
   6  -3 -10    7.03    2.37
  -6   3  10    7.15    1.16
   6   3 -10    5.34    0.69
   6  -3 -10    7.25    0.74
  -6   3   9    0.56    1.08
   6   3  -9   -0.15    0.51
   6  -3  -9    0.03    0.60
  -6   3   8    4.57    0.68
   6   3  -8    3.90    0.56
   6  -3  -8    3.49    0.56
  -6   3   8    3.90    0.96
   6  -3  -7   22.63    1.24
  -6   3   7   23.86    1.30
   6   3  -7   22.01    1.26
   6  -3  -7   21.73    1.25
  -6  -3   6    0.63    0.60
  -6   3   6    0.35    0.70
   6   3  -6    0.52    0.48
  -6   3   6    0.46    0.50
   6  -3  -6    0.03    0.51
   6  -3  -6    0.22    0.45
  -6  -3   5    4.00    0.68
   6   3  -5    4.61    0.57
  -6   3   5    5.27    0.56
   6  -3  -5    4.71    0.58
   6  -3  -5    4.57    0.53
  -6   3   5    5.22    0.74
  -6   3   4   93.47    4.69
  -6  -3   4   93.41    4.67
  -6   3   4   96.29    4.65
   6  -3  -4   93.93    4.64
   6   3  -4   93.00    4.65
   6  -3  -4   92.44    4.65
   6   3  -3   -0.14    0.55
   6  -3  -3    0.95    0.53
   6  -3  -3    0.36    0.48
  -6   3   3   -0.18    0.66
  -6  -3   3   -0.40    0.63
   6  -3  -2  236.80   11.32
  -6   3   2  230.32   11.34
   6  -3  -2  232.51   11.32
   6   3  -2  227.82   11.33
  -6   3   2  226.73   11.32
  -6  -3   2  230.70   11.33
  -6   3   1   21.00    1.24
   6  -3  -1   23.04    1.19
   6   3  -1   18.44    1.23
  -6  -3   1   20.48    1.25
  -6   3   1   22.58    1.22
   6   3   0    5.33    0.69
  -6  -3   0    5.65    0.71
  -6   3   0    5.98    0.65
  -6   3   0    6.35    0.63
  -6  -3   0    6.34    0.80
   6  -3   0    5.98    0.62
  -6   3  -1  260.29   13.02
  -6  -3  -1  265.34   13.03
  -6   3  -1  265.25   13.01
   6  -3   1  269.20   13.02
   6   3   1  276.38   13.04
  -6  -3  -1  261.11   13.03
  -6   3  -2    8.28    0.78
   6  -3   2    7.99    0.66
  -6   3  -2    7.80    0.78
  -6  -3  -2    7.92    1.25
  -6  -3  -2    8.77    1.02
  -6  -3  -2    9.16    0.76
   6  -3   3    3.88    0.54
  -6  -3  -3    3.94    0.61
  -6  -3  -3    3.69    0.96
  -6   3  -3    4.18    0.68
  -6  -3  -3    3.82    1.09
  -6   3  -3    3.84    0.69
  -6  -3  -4   15.60    1.04
  -6   3  -4   17.75    1.08
  -6  -3  -4   14.70    1.33
  -6  -3  -4   15.46    1.01
   6   3   4   15.87    1.05
  -6   3  -4   17.79    1.07
   6   3   5    5.35    0.74
  -6   3  -5    5.22    0.74
  -6   3  -5    5.80    0.71
  -6  -3  -5    5.27    1.02
  -6   3  -5    6.62    1.25
  -6  -3  -5    5.23    1.14
  -6   3  -5    6.59    0.74
  -6  -3  -6   27.11    1.70
  -6   3  -6   27.81    1.59
  -6  -3  -6   28.70    1.53
  -6   3  -6   25.49    1.57
  -6   3  -6   29.44    1.84
  -6  -3  -6   22.61    1.76
  -6   3  -6   26.22    1.52
  -6   3  -7    4.35    0.74
  -6  -3  -7    3.13    0.73
  -6   3  -7    4.61    0.90
  -6  -3  -7    4.50    1.21
  -6   3  -7    6.02    1.25
  -6   3  -7    4.45    0.80
  -6   3  -7    4.67    0.73
  -6  -3  -7    4.83    1.10
  -6   3  -8    9.09    1.01
  -6  -3  -8    9.46    0.99
  -6   3  -8   12.34    1.12
  -6   3  -8   12.03    0.96
  -6  -3  -8   12.72    1.39
  -6   3  -8   13.31    1.39
  -6   3  -8   10.19    1.01
  -6  -3  -8   11.37    1.30
  -6  -3  -9   16.94    1.23
  -6  -3  -9   16.18    1.45
  -6   3  -9   13.15    1.14
  -6   3  -9   13.57    1.30
  -6   3  -9   19.67    1.56
  -6  -3  -9   16.47    1.55
  -6   3  -9   13.58    1.23
  -6   3 -10    2.91    0.83
  -6  -3 -10    3.86    1.34
  -6  -3 -10    5.40    1.25
  -6  -3 -10    4.55    0.81
  -6   3 -10    2.55    1.05
  -6   3 -11    1.49    0.77
  -6  -3 -11    2.05    0.75
  -6  -3 -12    2.23    0.66
  -6  -3 -12    1.59    0.67
  -6   3 -12    2.80    0.69
  -6  -3 -13   22.29    1.26
  -6  -3 -14    1.88    0.45
   6  -4 -16    5.71    1.08
   6   4 -16    7.58    1.50
   6   4 -16    3.37    0.73
   6   4 -15   13.26    1.97
   6   4 -15   12.78    1.02
   6  -4 -15   14.77    1.43
   6   4 -14    7.67    2.27
   6   4 -14    3.39    0.79
   6  -4 -14    7.21    1.46
   6   4 -13    9.67    2.41
   6   4 -13    6.66    0.83
   6   4 -12    2.14    2.42
   6   4 -12   -0.25    0.72
   6   4 -11   16.23    2.50
   6   4 -11   11.36    0.95
  -6   4  10    6.96    1.28
   6   4 -10    7.99    0.73
  -6   4   9   -0.54    1.16
   6   4  -9   -0.63    0.55
   6  -4  -9    0.35    0.61
  -6   4   8    9.69    0.88
  -6   4   8   11.22    1.15
   6   4  -8   10.25    0.78
   6  -4  -8    9.76    0.77
  -6   4   7  125.97    5.89
  -6   4   7  119.67    5.83
   6  -4  -7  116.65    5.80
   6   4  -7  111.45    5.80
  -6  -4   6   11.60    0.91
   6  -4  -6   14.35    0.86
  -6   4   6   14.21    0.89
   6  -4  -6   12.37    0.82
   6   4  -6   12.42    0.85
  -6   4   5   68.04    3.55
  -6  -4   5   68.53    3.51
   6  -4  -5   69.56    3.48
   6  -4  -5   71.44    3.49
  -6   4   5   69.64    3.50
  -6   4   4   81.07    4.10
   6  -4  -4   81.87    4.05
   6  -4  -4   81.07    4.05
  -6   4   4   83.25    4.05
  -6  -4   4   78.58    4.07
  -6  -4   3  248.74   11.85
   6  -4  -3  240.48   11.84
  -6   4   3  236.87   11.86
   6  -4  -3  241.31   11.83
  -6   4   3  239.35   11.84
   6  -4  -2  123.68    6.00
   6   4  -2  115.41    6.01
  -6   4   2  125.40    6.00
   6   4  -2  122.10    6.02
   6  -4  -2  122.23    6.01
  -6  -4   2  120.53    6.02
  -6   4   2  120.47    6.03
   6  -4  -1   12.05    0.79
   6   4  -1   11.84    0.80
  -6   4   1   12.03    0.74
   6   4  -1   11.88    0.94
   6  -4  -1   10.89    0.84
  -6  -4   1   10.76    0.90
  -6   4   1   11.45    0.87
   6  -4   0   77.85    3.76
  -6   4   0   74.68    3.73
   6   4   0   72.98    3.77
  -6   4   0   75.43    3.77
   6  -4   0   75.96    3.77
  -6  -4   0   74.34    3.78
  -6  -4  -1   39.58    2.03
   6  -4   1   39.32    1.99
  -6   4  -1   36.88    1.94
  -6   4  -1   39.38    2.00
  -6   4  -1   39.02    2.02
  -6   4  -2    7.50    0.79
  -6  -4  -2    7.16    0.74
   6  -4   2    7.61    0.64
  -6  -4  -3    0.77    0.61
  -6   4  -3    0.21    0.66
   6   4   3    0.49    0.60
  -6  -4  -3    0.86    0.60
  -6  -4  -4   14.72    0.98
  -6  -4  -4   16.10    0.99
  -6   4  -4   15.27    1.09
  -6   4  -4   17.82    1.05
  -6   4  -4   15.80    1.04
  -6  -4  -4   13.66    1.29
   6   4   4   13.94    1.07
  -6   4  -5   81.03    4.22
  -6   4  -5   85.35    4.21
  -6   4  -5   85.51    4.22
  -6   4  -5   83.25    4.20
  -6  -4  -5   82.73    4.26
  -6  -4  -6   21.17    1.58
  -6   4  -6   23.34    1.41
  -6   4  -6   21.62    1.39
  -6  -4  -6   21.55    1.63
  -6   4  -6   23.41    1.35
  -6   4  -6   23.22    1.39
  -6   4  -7    3.14    0.90
  -6   4  -7    3.39    0.79
  -6  -4  -7    2.40    1.18
  -6  -4  -7    3.65    1.13
  -6   4  -7    1.01    0.74
  -6   4  -8    8.46    1.09
  -6   4  -8    8.17    0.94
  -6  -4  -8    7.98    1.34
  -6  -4  -8    7.23    1.24
  -6   4  -8    7.19    0.95
  -6   4  -9    1.56    1.07
  -6   4  -9    1.02    0.82
  -6   4  -9    2.22    1.04
  -6   4  -9    1.96    0.94
  -6  -4  -9    1.43    1.30
  -6  -4  -9    2.12    1.20
  -6   4 -10    0.68    1.02
  -6   4 -10   -0.32    0.82
  -6  -4 -10    1.14    1.30
  -6  -4 -11    1.74    1.21
  -6   4 -11    1.10    0.77
  -6  -4 -11   -1.15    0.72
  -6  -4 -12    9.72    1.17
  -6  -4 -12    5.59    0.74
  -6  -4 -12    7.15    0.76
  -6   4 -12    7.98    0.77
  -6  -4 -13   13.39    0.81
  -6  -4 -13    8.96    0.78
  -6  -4 -14    0.20    0.42
   6   5 -16    0.05    0.67
   6  -5 -16    1.87    0.97
   6  -5 -15    5.69    1.22
   6   5 -15    4.41    0.78
   6   5 -15    5.47    1.80
   6   5 -14    1.25    0.72
   6   5 -13   -0.01    0.71
   6   5 -13    3.18    2.31
   6   5 -12   -1.78    2.37
  -6   5  11   44.72    2.78
   6   5 -11   48.43    2.53
  -6   5  10   10.27    1.47
   6   5 -10   10.15    0.88
   6   5  -9    4.79    0.64
  -6   5   9    4.39    1.22
  -6   5   8    7.25    1.11
   6  -5  -8    5.53    0.64
   6   5  -8    7.08    0.67
   6  -5  -8    7.74    0.71
  -6   5   7    0.05    0.88
   6  -5  -7    0.59    0.53
   6  -5  -7    0.43    0.50
   6   5  -7    0.04    0.54
  -6   5   6  153.25    7.30
   6  -5  -6  151.21    7.23
  -6   5   6  141.06    7.25
   6   5  -6  150.07    7.23
  -6  -5   6  139.16    7.23
   6  -5  -5    0.20    0.52
   6   5  -5   -0.87    0.57
  -6   5   5    1.18    0.54
  -6  -5   5    0.02    0.66
   6  -5  -4   46.86    2.37
  -6   5   4   47.65    2.38
   6   5  -4   44.13    2.36
  -6  -5   4   47.32    2.43
  -6   5   4   47.39    2.46
   6  -5  -3  467.22   22.26
  -6   5   3  453.85   22.26
   6   5  -3  445.67   22.26
  -6   5   3  454.31   22.29
  -6  -5   3  453.57   22.27
  -6  -5   2   28.81    1.59
  -6   5   2   27.54    1.50
   6   5  -2   28.65    1.54
   6   5  -2   29.30    1.66
  -6   5   2   26.84    1.59
   6  -5  -2   28.69    1.52
   6  -5  -1   54.78    2.76
  -6  -5   1   54.16    2.80
  -6   5   1   56.50    2.74
   6  -5  -1   55.11    2.77
  -6   5   1   52.83    2.78
   6   5  -1   51.40    2.81
  -6  -5   0    1.29    0.65
   6  -5   0    1.55    0.55
   6  -5   0    2.02    0.59
  -6   5   0    1.74    0.60
  -6   5   0    1.79    0.44
   6  -5   1   30.78    1.62
  -6  -5  -1   30.74    1.66
  -6   5  -1   29.93    1.63
   6   5   1   28.15    1.68
  -6   5  -1   31.07    1.58
   6  -5   1   30.67    1.63
  -6   5  -2   66.98    3.31
   6   5   2   60.78    3.33
   6  -5   2   66.61    3.28
   6  -5   2   65.61    3.28
  -6  -5  -2   65.34    3.31
  -6  -5  -3    0.70    0.63
  -6   5  -3    0.87    0.68
   6   5   3    1.49    0.67
  -6   5  -4    3.66    0.69
  -6  -5  -4    4.58    0.64
   6   5   4    2.74    0.68
  -6   5  -4    4.37    0.74
  -6   5  -5   30.21    1.65
  -6   5  -5   28.01    1.65
  -6   5  -6   99.87    5.11
  -6  -5  -6  100.14    5.15
  -6   5  -6  108.20    5.11
  -6   5  -6   98.42    5.09
  -6   5  -7    3.09    0.96
  -6  -5  -7    3.39    1.17
  -6   5  -7    4.31    0.82
  -6   5  -7    2.98    0.83
  -6   5  -8    3.66    1.06
  -6  -5  -8    2.42    1.22
  -6   5  -8    4.48    0.88
  -6   5  -8    3.10    0.85
  -6  -5  -9    6.83    1.28
  -6   5  -9    3.53    1.02
  -6   5  -9    4.31    0.86
  -6   5  -9    3.37    1.08
  -6   5 -10    1.21    1.05
  -6   5 -10    1.35    0.82
  -6  -5 -11    5.31    1.23
  -6  -5 -11    5.69    0.78
  -6  -5 -11    8.01    1.12
  -6  -5 -12    0.82    1.02
  -6  -5 -12    1.31    0.61
  -6  -5 -12    1.02    0.64
  -6  -5 -13    3.00    0.54
  -6  -5 -13    3.94    0.57
  -6  -5 -14    2.02    0.41
   6  -6 -16    1.68    0.90
   6  -6 -15   -0.01    1.11
   6   6 -15   -1.06    1.71
   6   6 -15    0.25    0.71
   6   6 -14    1.65    1.98
   6   6 -14   -0.71    0.70
   6   6 -13    0.95    2.23
   6   6 -13    0.80    0.74
   6   6 -12    1.35    2.32
   6   6 -12    1.00    0.76
   6   6 -11   15.25    2.51
  -6   6  11   16.69    1.61
   6   6 -11   13.43    1.08
  -6   6  10   24.28    2.01
   6   6 -10   28.17    1.58
   6   6  -9   14.00    0.93
   6  -6  -9   11.50    0.92
  -6   6   9   11.10    1.41
   6  -6  -8    0.57    0.58
   6   6  -8   -0.08    0.61
  -6   6   8    0.70    1.05
   6  -6  -8    1.21    0.55
   6   6  -7   48.44    2.45
  -6   6   7   48.85    2.60
   6  -6  -7   46.98    2.45
   6  -6  -7   46.01    2.44
   6   6  -6   14.87    0.90
  -6  -6   6   12.70    1.01
   6  -6  -6   12.80    0.88
   6  -6  -6   14.65    0.91
  -6   6   6   10.89    1.12
   6   6  -5    0.60    0.55
  -6   6   5   -1.16    0.83
  -6  -6   5    0.69    0.72
   6  -6  -5   -0.49    0.52
   6   6  -4    1.00    0.96
  -6  -6   4    1.79    0.72
  -6   6   4    1.15    0.53
  -6   6   3   22.43    1.32
  -6  -6   3   21.39    1.29
   6   6  -3   20.30    1.15
   6   6  -3   18.55    1.17
   6   6  -3   19.84    1.41
  -6   6   3   21.95    1.18
  -6  -6   2  126.11    6.30
  -6   6   2  126.57    6.31
   6  -6  -2  130.27    6.28
  -6   6   2  124.75    6.27
   6   6  -1   11.92    1.11
  -6   6   1   13.38    0.94
  -6  -6   1   14.07    0.97
   6  -6  -1   13.93    0.88
   6  -6   0    8.05    0.75
   6   6   0    8.01    0.77
  -6   6   0    8.20    0.75
  -6  -6   0    8.53    0.76
   6  -6   0    7.90    0.70
   6   6   1  112.67    5.90
  -6  -6  -1  117.44    5.89
   6  -6   1  119.12    5.88
   6  -6   1  123.64    5.88
   6   6   2   22.33    1.39
   6  -6   2   24.17    1.33
  -6  -6  -2   23.66    1.38
   6  -6   2   23.64    1.32
   6   6   3    1.97    0.66
  -6   6  -3    2.42    0.68
  -6   6  -3    2.39    0.68
  -6  -6  -3    2.40    0.65
  -6   6  -4   36.57    1.99
  -6  -6  -4   36.48    1.95
  -6   6  -4   37.55    1.98
  -6   6  -4   35.24    1.97
  -6   6  -5    0.09    0.76
  -6   6  -5    0.68    0.67
  -6   6  -5   -0.16    0.76
  -6   6  -6    7.21    0.90
  -6   6  -6    6.72    0.83
  -6   6  -6    8.10    0.96
  -6   6  -7   13.86    1.23
  -6  -6  -7   12.76    1.37
  -6   6  -7   12.64    1.07
  -6   6  -7   10.59    1.07
  -6   6  -8   -0.21    0.88
  -6  -6  -8   -0.51    1.25
  -6   6  -8   -0.35    1.05
  -6   6  -8    0.94    0.83
  -6   6  -9    1.89    0.95
  -6  -6  -9   -0.13    1.23
  -6   6  -9    0.38    1.05
  -6   6  -9    1.38    0.82
  -6  -6 -10    3.07    1.16
  -6   6 -10    1.49    1.06
  -6  -6 -11    4.69    0.74
  -6  -6 -11    6.11    1.08
  -6  -6 -12    1.16    0.62
  -6  -6 -13    0.90    0.50
  -6  -6 -14    0.58    0.35
   6  -7 -15    0.24    1.03
   6   7 -15    0.36    0.68
   6   7 -15    0.41    1.55
   6   7 -14    3.66    0.78
   6   7 -14    3.38    1.89
   6   7 -13   12.31    1.03
  -6   7  12    2.83    1.39
   6   7 -12    1.91    2.29
   6   7 -12    2.41    0.81
   6   7 -11    5.06    2.35
  -6   7  11    5.89    1.44
   6   7 -10    0.35    0.76
  -6   7  10    0.09    1.31
  -6   7   9   -0.51    1.16
   6  -7  -9    0.35    0.67
   6   7  -9    1.52    0.70
  -6   7   8   13.02    1.33
   6  -7  -8   13.29    0.97
   6  -7  -8   15.20    1.02
   6   7  -8   16.65    1.04
   6  -7  -7   -0.29    0.58
   6   7  -7    0.55    0.63
  -6   7   7   -0.89    0.94
   6  -7  -7    0.46    0.55
   6   7  -6    1.43    0.58
   6  -7  -6    1.05    0.54
  -6  -7   6    1.67    0.78
  -6   7   6    1.23    0.85
  -6  -7   5    5.98    0.84
   6  -7  -5    5.91    0.64
   6   7  -5    6.92    0.65
  -6   7   5    7.95    0.93
  -6   7   4    2.99    0.84
   6   7  -4    3.02    1.01
  -6  -7   4    4.15    0.79
   6   7  -3    1.55    1.01
  -6  -7   3    0.90    0.73
   6   7  -2    1.80    0.96
  -6  -7   2    0.87    0.71
   6   7  -2    1.30    0.58
  -6  -7   1    0.19    0.65
  -6   7   1    0.05    0.64
   6   7  -1    0.08    0.61
  -6   7   0   12.39    0.89
  -6  -7   0   12.52    0.93
   6   7   0   11.56    0.92
   6   7   1    1.92    0.63
  -6  -7  -1    0.92    0.66
  -6   7  -1    1.17    0.66
   6  -7   1    1.40    0.61
  -6   7  -2    3.14    0.71
  -6  -7  -2    2.76    0.68
  -6   7  -3    0.36    0.72
  -6   7  -3    0.45    0.63
  -6  -7  -3    1.40    0.66
  -6   7  -4    6.80    0.83
  -6   7  -4    5.37    0.73
  -6   7  -5    5.96    0.93
  -6   7  -5    6.02    0.78
  -6   7  -6   19.86    1.42
  -6   7  -6   17.78    1.26
  -6   7  -7   10.59    1.19
  -6   7  -7    9.62    1.05
  -6   7  -8    9.03    1.18
  -6   7  -8    8.51    1.05
  -6  -7  -8    9.42    1.33
   6   7   8    5.28    1.28
  -6   7  -9    7.82    1.10
  -6   7  -9    9.47    1.18
  -6  -7 -10    2.09    1.11
  -6   7 -10   -0.03    1.05
  -6  -7 -11    1.22    0.98
  -6   7 -11    1.35    0.94
  -6  -7 -11    0.67    0.66
  -6  -7 -12   -0.29    0.59
  -6  -7 -13    0.65    0.46
   6   8 -15    1.13    0.69
   6  -8 -15    1.04    0.96
   6   8 -14    2.32    1.75
   6   8 -14    1.91    0.75
  -6   8  13    0.98    1.03
   6   8 -13    0.52    0.76
   6   8 -13   -0.91    1.99
   6   8 -12    2.94    0.84
  -6   8  12    4.73    1.29
   6   8 -12    4.51    2.20
  -6   8  12    4.39    1.42
   6   8 -11   15.13    1.22
   6   8 -11   17.26    2.44
  -6   8  11   18.08    1.66
   6   8 -10    0.86    0.82
   6   8 -10   -1.70    2.32
  -6   8  10   -2.71    1.30
  -6   8   9   -0.71    1.19
   6   8  -9   -0.61    0.78
   6  -8  -9    1.92    0.68
   6   8  -8    1.76    0.71
  -6   8   8   -0.57    1.07
   6  -8  -8   -0.28    0.59
   6  -8  -8    0.62    0.66
   6   8  -7    2.08    0.67
   6  -8  -7    1.65    0.58
  -6   8   7    0.31    0.94
   6   8  -6    0.22    0.62
  -6   8   6    0.68    0.93
   6  -8  -6    0.14    0.53
  -6   8   5    1.41    0.89
   6   8  -5    1.60    1.10
  -6  -8   5    0.87    0.87
  -6   8   4    0.37    0.82
  -6  -8   4   -0.76    0.81
   6   8  -4    0.51    1.02
  -6   8   3   17.68    1.22
   6   8  -3   18.13    1.34
  -6  -8   3   15.10    1.17
   6   8  -2    3.06    1.02
  -6   8   2    2.16    0.77
  -6  -8   2    1.82    0.74
  -6  -8   1    0.78    0.71
  -6   8   1   -0.10    0.63
  -6   8   0    2.53    0.69
   6  -8   0    2.35    0.64
  -6  -8   0    2.56    0.66
   6  -8   1   14.55    1.00
  -6  -8  -1   14.02    1.04
  -6   8  -1   15.07    1.03
   6  -8   2    1.21    0.59
  -6   8  -2    0.52    0.72
  -6   8  -3   13.82    0.95
  -6   8  -3   13.02    1.03
  -6   8  -4    1.12    0.84
  -6  -8  -4    0.32    0.73
  -6   8  -4   -1.02    0.68
  -6   8  -5   -1.54    0.89
  -6  -8  -5   -0.22    0.75
  -6   8  -5    0.05    0.71
  -6   8  -6   -1.07    1.06
  -6   8  -6    0.41    0.78
   6   8   7    1.23    1.07
  -6   8  -7    0.02    0.98
  -6  -8  -7    2.04    1.25
  -6   8  -7    0.31    0.84
  -6   8  -7    2.41    1.06
  -6  -8  -8    0.93    1.25
  -6   8  -8    0.55    1.04
  -6   8  -8    1.00    0.95
  -6  -8  -9    2.08    1.15
   6   8   9    4.03    1.55
  -6   8  -9    0.63    1.06
   6   8   9    0.74    1.15
  -6  -8 -10    6.07    1.11
   6   8  10    5.30    1.51
  -6  -8 -11   -1.04    0.91
  -6   8 -11    0.62    0.88
  -6  -8 -11   -0.28    0.64
  -6  -8 -12    1.22    0.56
  -6  -8 -13    0.54    0.41
   6  -9 -15    6.36    0.94
   6   9 -14    0.76    0.73
   6  -9 -14    1.03    1.07
   6   9 -13    7.57    0.92
  -6   9  13    7.40    1.15
   6   9 -12    0.07    0.80
  -6   9  12    0.23    1.20
   6   9 -11    1.76    0.88
  -6   9  11   -0.81    1.40
  -6   9  10   -0.62    1.23
   6  -9  -9    0.12    0.67
  -6   9   9    0.38    1.15
   6   9  -9    0.22    0.83
   6  -9  -9   -0.59    0.63
   6  -9  -8   18.13    1.15
   6  -9  -8   15.10    1.11
   6   9  -8   18.92    1.21
  -6   9   8   16.61    1.45
   6  -9  -7   50.20    2.86
  -6   9   7   53.20    3.01
   6  -9  -6   15.72    1.03
  -6   9   6   17.91    1.34
   6   9  -5    2.70    1.17
  -6   9   5    2.68    0.93
  -6   9   4   18.66    1.33
   6   9  -4   17.56    1.47
  -6   9   3    3.50    0.87
   6   9  -3    5.52    1.13
  -6   9   2    3.16    0.84
   6   9  -2    2.41    1.07
  -6   9   1    4.75    0.79
  -6   9   0   25.59    1.47
   6  -9   0   24.01    1.47
   6  -9   1    0.39    0.69
  -6   9  -1    1.02    0.73
  -6  -9  -1    0.24    0.71
  -6   9  -2    4.47    0.80
  -6  -9  -2    2.48    0.77
  -6   9  -3    6.31    0.90
  -6  -9  -3    3.11    0.80
  -6   9  -4    0.19    0.93
  -6  -9  -4   -0.48    0.77
  -6   9  -5   28.78    1.79
  -6  -9  -5   28.95    1.70
  -6   9  -5   29.01    1.82
  -6   9  -6    2.70    0.99
   6   9   6    1.14    1.07
  -6   9  -6    1.92    0.83
  -6   9  -7    0.05    1.03
  -6   9  -7   -0.02    0.88
  -6   9  -8    2.90    1.06
   6   9   8    3.41    1.16
  -6   9  -9   -1.12    1.04
   6   9   9    1.05    1.44
  -6  -9  -9    0.07    1.08
   6   9   9    0.24    1.10
  -6  -9 -10    0.64    0.97
   6   9  10    0.03    1.32
  -6   9 -10    0.80    0.96
  -6  -9 -11    0.56    0.61
  -6   9 -11   -0.08    0.83
  -6  -9 -11    1.19    0.85
   6 -10 -14    2.04    1.00
   6  10 -13    0.01    0.78
  -6  10  13    0.33    1.04
  -6  10  13   -1.17    0.98
   6  10 -12   -0.01    0.83
  -6  10  12   -0.32    1.24
  -6  10  12   -0.78    1.09
   6  10 -11    2.77    0.87
  -6  10  11    2.31    1.18
  -6  10  11    1.01    1.37
  -6  10  10    3.15    1.41
   6 -10 -10    2.66    0.71
   6  10 -10    1.75    0.89
  -6  10   9   -0.05    1.16
   6 -10  -9    0.94    0.64
   6 -10  -9    0.78    0.70
  -6  10   8    8.73    1.19
   6 -10  -8    5.25    0.74
   6 -10  -8    7.73    0.81
  -6  10   7   15.58    1.33
   6 -10  -7   12.91    0.97
  -6  10   6   11.79    1.18
   6 -10  -6    8.28    0.77
  -6 -10   5    5.18    1.03
  -6  10   5    6.86    1.04
   6  10  -5    6.22    1.32
  -6  10   4   26.28    1.68
  -6 -10   4   25.65    1.70
   6  10  -4   27.62    1.84
   6  10  -3    2.46    1.19
  -6 -10   3    3.25    0.98
  -6  10   3    2.13    0.90
   6  10  -2    4.79    1.19
  -6 -10   2    5.92    0.94
  -6  10   2    5.14    0.90
  -6 -10   1    3.65    0.83
  -6  10   0    8.31    0.93
  -6 -10   0    7.80    0.89
   6 -10   0    5.83    0.83
  -6  10  -1    1.91    1.14
  -6  10  -1    0.28    0.83
  -6 -10  -1    0.91    0.73
   6 -10   1    0.26    0.75
  -6 -10  -2    3.25    0.78
  -6  10  -2    4.47    0.90
  -6  10  -3   21.12    1.45
  -6 -10  -3   19.19    1.39
  -6  10  -4   -0.19    1.00
  -6  10  -4    0.87    1.04
  -6 -10  -4   -0.35    0.80
  -6  10  -5    6.06    1.10
   6  10   5    3.08    1.14
  -6 -10  -5    5.07    0.85
  -6  10  -6   12.85    1.27
   6  10   6   13.71    1.41
  -6  10  -7    1.98    1.08
   6  10   7   -0.19    1.16
   6  10   8    2.79    1.11
  -6  10  -8    3.24    1.09
  -6 -10  -8    2.59    1.12
   6  10   8    2.63    1.43
   6  10   9   -0.55    1.06
   6  10   9    0.52    1.32
  -6 -10  -9   -0.08    1.00
   6  10  10   20.68    1.78
  -6  10 -10   23.44    1.54
  -6  10 -11    3.95    0.79
  -6 -10 -11    3.97    0.62
  -6  11  13    5.11    0.92
  -6  11  13    3.79    0.98
   6  11 -12    7.60    0.95
  -6  11  12    8.74    1.13
   6  11 -11    3.89    0.89
  -6  11  11    3.58    1.08
   6  11 -10    6.77    1.00
  -6  11  10    7.48    1.21
   6 -11 -10    7.81    0.80
  -6  11  10    8.98    1.44
   6 -11  -9    1.63    0.67
  -6  11   9    1.15    1.34
   6 -11  -8    9.85    0.89
  -6  11   8    9.68    1.29
   6 -11  -8    9.34    0.86
  -6  11   8   12.15    1.42
   6 -11  -7   10.61    0.86
  -6  11   7   10.45    1.25
   6 -11  -6   -0.66    0.60
  -6  11   6   -0.36    1.03
  -6  11   5    2.53    1.00
   6  11  -5    2.01    1.36
  -6 -11   5    2.71    0.98
   6  11  -4   56.80    3.04
  -6 -11   4   49.78    2.94
  -6  11   4   56.54    2.95
   6  11  -3    1.03    1.28
  -6 -11   3    0.75    1.03
  -6  11   3    0.10    0.93
  -6 -11   2    0.31    0.94
  -6  11   2    1.73    0.90
  -6 -11   1   19.20    1.36
   6 -11   0   10.02    0.99
  -6 -11   0   11.49    1.00
  -6  11  -1   26.16    1.52
  -6  11  -1   22.12    1.69
   6 -11   1   23.36    1.45
  -6 -11  -1   20.54    1.45
  -6  11  -2   93.25    4.60
  -6 -11  -2   87.66    4.59
  -6  11  -3    3.39    1.05
  -6 -11  -3    2.60    0.83
   6  11   3    3.46    1.07
  -6  11  -4   31.27    1.82
  -6 -11  -4   28.98    1.71
  -6 -11  -5    2.61    0.83
   6  11   5    1.14    1.12
  -6  11  -5    2.69    1.02
   6  11   6   14.33    1.43
  -6  11  -6   14.73    1.34
   6  11   7   14.23    1.44
   6  11   7   15.15    1.67
  -6  11  -7   14.73    1.31
   6  11   8   -0.49    1.30
   6  11   8    0.75    1.06
  -6 -11  -8    0.69    1.04
   6  11   9    0.87    1.19
  -6  11  -9    2.27    0.92
  -6 -11  -9    2.73    0.93
   6  11   9    2.43    1.01
  -6 -11 -10   15.84    1.10
  -6  11 -10   13.91    1.09
   6  11  10   11.97    1.33
   6 -12 -13    4.55    0.99
  -6  12  13    3.20    0.74
  -6  12  12    4.51    0.89
  -6  12  12    2.44    1.03
  -6  12  11    7.33    1.09
  -6  12  11   12.98    1.29
   6 -12 -10    3.12    0.66
  -6  12  10    4.79    1.04
   6 -12  -9    0.15    0.65
   6 -12  -9    1.41    0.61
  -6  12   9   -0.16    1.30
  -6  12   9   -0.18    1.08
  -6  12   8   50.09    2.62
   6 -12  -8   41.85    2.34
   6 -12  -7   18.33    1.18
  -6  12   7   20.26    1.62
  -6  12   7   18.71    1.52
   6 -12  -7   16.88    1.15
  -6  12   6   69.03    3.33
  -6  12   6   63.91    3.30
   6 -12  -5    1.12    0.62
  -6  12   5    1.86    1.23
  -6  12   5    0.74    1.03
  -6 -12   4    1.73    1.05
  -6  12   4    1.27    1.18
  -6  12   4    0.67    0.97
  -6  12   3   19.85    1.50
  -6 -12   3   16.18    1.48
   6  12  -3   19.06    1.67
  -6  12   3   17.33    1.37
  -6 -12   2  131.56    6.75
  -6  12   2  136.12    6.73
  -6 -12   1   37.89    2.10
   6 -12  -1   35.06    1.99
   6  12  -1   33.96    2.10
  -6 -12   0   31.87    1.79
   6 -12   0   28.83    1.74
   6  12   0   28.11    1.88
   6 -12   1    0.95    0.76
  -6 -12  -1    0.91    0.76
   6  12   1    1.08    1.01
  -6 -12  -2    1.11    0.78
   6  12   2    0.76    1.00
  -6  12  -2    0.88    1.03
  -6 -12  -3   -0.60    0.80
   6  12   3   -0.88    1.11
  -6  12  -3   -0.06    1.03
  -6 -12  -4    7.27    0.92
  -6  12  -4    5.81    1.10
  -6 -12  -5    0.45    0.78
  -6 -12  -5    2.02    0.90
  -6  12  -5    1.41    1.05
  -6  12  -6   16.54    1.34
  -6 -12  -6   15.80    1.17
   6  12   6   15.02    1.43
   6  12   6   14.33    1.65
   6  12   7   -0.34    1.00
   6  12   7   -1.41    1.29
  -6  12  -7   -0.90    1.05
  -6  12  -8   14.16    1.14
   6  12   8   12.00    1.40
   6  12   9    0.02    1.10
  -6  12  -9    0.37    0.79
   6  12  10    2.16    0.96
  -6  13  12    7.08    0.85
  -6  13  12    8.80    0.99
  -6  13  11   -0.72    0.84
  -6  13  11   -1.07    1.01
   6 -13 -10   20.61    1.28
  -6  13  10   20.28    1.49
   6 -13  -9    0.03    0.57
  -6  13   9   -1.01    0.97
   6 -13  -9    0.77    0.62
  -6  13   8   -0.15    1.06
   6 -13  -8   -0.12    0.64
   6 -13  -8   -1.26    0.60
   6 -13  -7   27.50    1.70
  -6  13   7   31.21    1.98
   6 -13  -7   31.30    1.72
  -6  13   6   24.01    1.67
  -6  13   6   26.05    1.76
   6 -13  -6   22.59    1.40
  -6  13   5   -1.04    1.20
   6 -13  -5    0.64    0.62
  -6  13   5   -0.31    1.00
  -6 -13   4   18.91    1.44
  -6  13   4   24.56    1.60
   6 -13  -4   17.98    1.24
   6  13  -4   24.30    1.73
  -6  13   4   20.36    1.49
   6 -13  -3   18.44    1.27
  -6  13   3   21.42    1.56
  -6 -13   3   18.24    1.54
  -6 -13   2   28.54    1.81
   6 -13  -2   25.56    1.57
  -6 -13   1    3.49    0.99
   6 -13  -1    2.87    0.77
   6 -13   0   13.45    1.10
   6  13   0   13.91    1.34
  -6 -13   0   15.50    1.19
   6 -13   1    9.80    0.93
   6  13   1   11.55    1.29
  -6 -13  -1   14.55    1.07
  -6  13  -1   14.67    1.38
  -6 -13  -2   11.35    1.02
  -6  13  -3   -0.58    1.06
   6  13   3    2.09    1.03
  -6 -13  -3    1.20    0.81
   6  13   4    6.51    1.22
  -6 -13  -4    9.04    0.95
  -6  13  -4    8.67    1.14
  -6 -13  -4   10.47    1.02
  -6 -13  -5    7.77    0.95
   6  13   5    6.72    1.17
   6  13   5    6.38    1.42
  -6  13  -5    8.95    1.13
  -6 -13  -5    7.97    0.91
   6  13   6   -0.31    0.96
   6  13   6    0.69    1.23
  -6 -13  -6    0.02    0.69
  -6 -13  -6    0.49    0.80
   6  13   7    3.74    1.17
  -6  13  -7    5.59    0.97
   6  13   7    4.85    1.02
  -6  13  -8   10.65    0.99
   6  13   8    9.53    1.26
   6  13   9    4.46    1.03
  -6  14  11    0.46    0.71
  -6  14  11    2.66    0.87
  -6  14  10    4.38    0.85
  -6  14  10    4.23    0.98
   6 -14  -9   -0.22    0.52
   6 -14  -9    0.21    0.58
  -6  14   9    0.12    0.87
  -6  14   9    1.66    1.04
   6 -14  -8    0.74    0.55
   6 -14  -8    1.03    0.62
  -6  14   8    2.93    0.95
  -6  14   8    0.80    1.13
   6 -14  -7    1.44    0.58
   6 -14  -7    0.83    0.62
  -6  14   7    1.84    1.00
   6 -14  -6   -0.15    0.60
   6 -14  -6    0.49    0.62
  -6  14   6   -1.19    1.21
  -6  14   6    0.48    0.97
  -6  14   5   -0.76    1.16
  -6  14   5   -0.80    0.94
   6 -14  -5    0.85    0.61
   6  14  -4    8.89    1.36
  -6  14   4    8.56    1.23
  -6 -14   4    6.18    0.97
   6  14  -3    0.20    1.29
  -6  14   3   -0.17    1.13
  -6 -14   3   -0.70    1.04
   6 -14  -3    1.04    0.69
  -6 -14   2    3.11    1.10
   6 -14  -2    3.14    0.74
  -6  14   1    2.58    1.25
  -6 -14   1    2.87    0.99
   6 -14  -1    1.00    0.72
   6 -14   0    2.71    0.70
   6  14   0    0.70    0.95
  -6  14   0    1.33    1.21
   6 -14   0    2.24    0.73
  -6 -14   0    3.43    0.88
   6  14   1   11.29    1.25
  -6  14  -1   13.70    1.37
  -6 -14  -1   13.41    1.10
   6  14   2    4.56    1.33
   6  14   2    4.15    1.03
  -6 -14  -2    4.01    0.85
  -6 -14  -2    4.81    0.89
   6  14   3    2.71    1.32
  -6 -14  -3    4.71    0.89
   6  14   3    2.05    1.04
  -6 -14  -3    4.17    0.83
  -6 -14  -4   11.72    1.00
   6  14   4   12.51    1.45
  -6 -14  -4   12.33    1.06
  -6 -14  -5    3.16    0.79
  -6  14  -5    1.36    0.96
   6  14   5    1.32    1.21
   6  14   5    1.72    0.98
  -6 -14  -5    1.21    0.71
  -6 -14  -6    4.14    0.79
   6  14   6    2.98    1.16
  -6 -14  -6    3.49    0.64
  -6  14  -6    4.22    0.90
   6  14   6    2.94    0.95
  -6  14  -7    0.44    0.81
   6  14   7    0.24    1.07
   6  14   8    4.21    1.03
   6  14   9    1.58    0.82
  -6  15  10   -0.73    0.69
  -6  15  10   -0.72    0.82
  -6  15   9    1.63    0.78
   6 -15  -9   -0.08    0.45
  -6  15   9    0.70    0.89
  -6  15   8   -0.20    0.82
   6 -15  -8    0.24    0.50
   6 -15  -8    0.90    0.55
  -6  15   8    0.55    0.98
  -6  15   7   -0.19    0.83
   6 -15  -7    0.22    0.51
   6 -15  -7    0.51    0.59
  -6  15   7    0.13    1.05
  -6  15   6    1.04    0.84
   6 -15  -6    0.56    0.54
   6 -15  -6    1.19    0.60
  -6  15   6    1.57    1.09
   6 -15  -5    0.84    0.56
   6 -15  -5   -0.85    0.62
  -6  15   5    0.22    0.84
   6 -15  -4    0.27    0.61
  -6 -15   4   -0.28    0.65
   6 -15  -4   -0.66    0.64
  -6 -15   3    1.35    0.76
   6 -15  -3    2.34    0.70
   6 -15  -3    2.48    0.67
  -6 -15   3    1.04    0.95
   6  15  -3    2.95    1.23
   6 -15  -2   -0.18    0.70
  -6 -15   2    0.37    0.80
   6 -15  -2    1.45    0.65
  -6 -15   2   -0.13    1.03
  -6  15   2   -0.04    1.24
   6 -15  -1    2.68    0.69
  -6 -15   1    2.89    0.87
  -6  15   1    1.27    1.21
  -6 -15   1    0.97    0.97
   6 -15  -1    1.35    0.64
   6 -15   0   -0.30    0.56
  -6 -15   0    0.58    0.87
  -6  15   0    0.73    1.15
   6  15   0   -0.28    0.90
   6 -15   0    1.63    0.60
  -6 -15   0    0.81    0.84
   6  15   1   -0.79    0.91
   6  15   1   -1.47    1.11
  -6 -15  -1    0.47    0.77
  -6  15  -1    0.01    1.13
  -6 -15  -1    0.52    0.82
  -6 -15  -2    1.54    0.81
   6  15   2    1.50    0.97
  -6 -15  -2    3.07    0.77
   6  15   2    0.23    1.16
   6  15   3    2.82    1.19
   6  15   3    2.50    0.95
  -6 -15  -3    1.46    0.81
  -6 -15  -4   -0.05    0.76
  -6  15  -4    1.50    0.89
   6  15   4    1.81    1.14
   6  15   4    0.19    0.91
  -6 -15  -4    0.90    0.69
   6  15   5    0.09    1.09
  -6 -15  -5    1.03    0.75
  -6  15  -5    1.47    0.82
  -6 -15  -5    1.09    0.61
   6  15   6    0.69    1.02
  -6 -15  -6    1.39    0.54
   6  15   7    1.28    0.92
   6  15   8    1.16    0.79
   6 -16  -9    4.85    0.59
  -6  16   9    3.69    0.65
   6 -16  -8    1.09    0.45
  -6  16   8    1.75    0.68
  -6  16   7    0.48    0.70
  -6  16   7   -0.42    0.93
   6 -16  -7    0.20    0.47
   6 -16  -7   -1.02    0.54
  -6  16   6    2.59    0.75
   6 -16  -6    1.40    0.57
   6 -16  -6    1.88    0.51
   6 -16  -5   -0.09    0.59
  -6  16   5    0.37    0.97
   6 -16  -5    0.70    0.51
  -6 -16   4   -0.02    0.58
   6 -16  -4   -0.32    0.61
   6 -16  -4    0.98    0.54
  -6  16   4   -1.07    0.97
  -6  16   3    1.20    1.19
   6 -16  -3    0.55    0.59
  -6 -16   3   -0.65    0.75
  -6 -16   3   -0.52    0.67
   6 -16  -3    0.53    0.64
  -6  16   2    0.19    1.17
   6 -16  -2   -0.30    0.58
  -6 -16   2    1.50    0.88
  -6 -16   2   -0.39    0.73
   6 -16  -2    0.64    0.64
  -6  16   1    1.32    1.12
   6 -16  -1    0.25    0.53
  -6 -16   1    1.76    0.85
  -6 -16   1    0.34    0.79
   6 -16  -1    0.30    0.58
  -6  16   0   -0.72    1.09
   6 -16   0   -0.69    0.45
  -6 -16   0   -0.36    0.80
  -6 -16   0   -0.33    0.76
  -6 -16  -1    0.56    0.78
  -6 -16  -1   -0.10    0.69
   6  16   2    0.31    1.00
  -6 -16  -2   -0.57    0.76
  -6 -16  -2    1.20    0.64
   6  16   3   -1.78    1.00
  -6 -16  -3   -0.59    0.74
  -6 -16  -3    0.20    0.60
   6  16   4    3.46    1.01
  -6 -16  -4    3.75    0.76
  -6 -16  -4    2.93    0.61
  -6 -16  -5   -0.38    0.53
   6  16   5   -1.17    0.94
   6  16   6    0.48    0.86
   6 -17  -8    3.96    0.52
   6 -17  -7   -0.35    0.39
   6 -17  -6    0.06    0.45
   6 -17  -5    0.55    0.48
   6 -17  -4    1.10    0.56
   6 -17  -4    1.03    0.51
  -6 -17   3    1.08    0.60
   6 -17  -3    0.25    0.57
   6 -17  -3    1.15    0.52
  -6 -17   2   -0.11    0.71
  -6 -17   2   -0.99    0.66
   6 -17  -2   -0.36    0.56
   6 -17  -2    1.23    0.50
  -6 -17   1   -0.15    0.69
  -6 -17   1    0.52    0.70
   6 -17  -1    1.14    0.44
  -6 -17   0    0.35    0.64
  -6 -17   0   -0.04    0.73
   6 -17   0    0.13    0.34
  -6 -17  -1   -0.47    0.71
  -6 -17  -1   -0.16    0.55
  -6 -17  -2    0.09    0.71
  -6 -17  -2    0.20    0.52
  -6 -17  -3    0.44    0.49
  -6 -17  -4    0.67    0.47
  -6 -17  -5    0.20    0.40
   6 -18  -6    0.36    0.46
   6 -18  -5    3.50    0.46
   6 -18  -5    4.66    0.59
   6 -18  -4   -0.24    0.41
   6 -18  -3    0.58    0.41
  -6 -18   3    0.39    0.42
   6 -18  -2   -0.05    0.38
  -6 -18   2   -0.46    0.54
  -6 -18   1    0.14    0.57
   6 -18  -1    0.01    0.31
   6 -18  -1   -0.45    0.51
  -6 -18   0    0.57    0.52
  -6 -18  -1    0.79    0.47
  -6 -18  -2    0.77    0.44
  -6 -18  -3    2.11    0.41
   7   0 -16   -0.10    1.64
   7   0 -15    0.86    0.72
   7   0 -15    2.30    2.05
   7   0 -14    2.73    0.75
   7   0 -14    2.38    2.41
   7   0 -13   -1.09    0.73
   7   0 -13    3.14    2.56
   7   0 -12   15.14    1.09
   7   0 -12   20.11    2.73
   7   0 -11    0.06    0.65
   7   0 -10   10.06    0.85
   7   0  -9   -0.69    0.59
  -7   0   8   37.28    1.98
  -7   0   7    0.37    0.66
  -7   0   7    0.18    0.64
   7   0  -7   -0.53    0.46
  -7   0   6    1.50    0.62
[truncated: 2,147,356 more chars]
